# Supplementary material for: Genome-wide association study on blood pressure traits in the Iranian population suggests ZBED9 as a new locus for hypertension
Source: Sci Rep. 2021 Jun 3;11:11699. doi: 10.1038/s41598-021-90925-w (PMC8175429; doi:10.1038/s41598-021-90925-w)
Supplement: Supplementary file 2 — Supplementary Information 2. [file 41598_2021_90925_MOESM2_ESM.xlsx]

## Sheet: GWAS Summary Data
Supplementary Table S1: GWAS summary data of BP traits in the Iranian population
CHR	SNP	BP	Allele	Standard Beta/Odds Ratio	SE	L95	U95	ST	P	TRAIT	MODEL
15	rs1078107	80717774	2	0.1121	0.01869	0.0755	0.1488	5.999	2.149e-09	DBP	AGE_SEX_PC1-5
15	rs16972291	80689205	2	0.1082	0.01803	0.07282	0.1435	5.998	2.161e-09	DBP	AGE_SEX_PC1-5
15	rs1078107	80717774	2	0.1027	0.01813	0.06719	0.1383	5.667	1.547e-08	DBP	AGE_WC_INS.RESISTANCE_PC1-5
15	rs16972291	80689205	2	0.09906	0.01749	0.06478	0.1333	5.664	1.577e-08	DBP	AGE_WC_INS.RESISTANCE_PC1-5
10	rs1573252	90614858	3	0.0571	0.01057	0.03638	0.07783	5.4	7.01e-08	DBP	AGE_WC_INS.RESISTANCE_PC1-5
15	rs2303505	48420560	4	0.3733	0.06927	0.2375	0.5091	5.389	7.448e-08	SBP	AGE_WC_INS.RESISTANCE_PC1-5
15	rs363838	48420679	3	0.3729	0.06927	0.2372	0.5087	5.384	7.674e-08	SBP	AGE_WC_INS.RESISTANCE_PC1-5
15	rs363830	48428455	4	0.3777	0.07016	0.2402	0.5152	5.383	7.695e-08	SBP	AGE_WC_INS.RESISTANCE_PC1-5
6	rs6456825	28554918	3	0.6369	0.08666	0.5374	0.7548	-5.206	1.933e-07	HTN	AGE_BMI_INS.RESISTANCE_PC1-5
6	rs450630	28574647	1	0.6382	0.08671	0.5385	0.7564	-5.18	2.222e-07	HTN	AGE_BMI_INS.RESISTANCE_PC1-5
6	rs9885928	28682576	1	0.6401	0.08655	0.5402	0.7585	-5.154	2.547e-07	HTN	AGE_BMI_INS.RESISTANCE_PC1-5
2	rs17014662	77870418	4	0.06546	0.01271	0.04054	0.09038	5.148	2.744e-07	DBP	AGE_WC_INS.RESISTANCE_PC1-5
6	rs9501180	28611694	4	0.6398	0.08692	0.5396	0.7586	-5.138	2.77e-07	HTN	AGE_BMI_INS.RESISTANCE_PC1-5
2	rs10202254	77881403	1	0.0671	0.01309	0.04143	0.09276	5.124	3.111e-07	DBP	AGE_WC_INS.RESISTANCE_PC1-5
2	rs11126639	77865981	2	0.06985	0.01364	0.04312	0.09658	5.122	3.16e-07	DBP	AGE_WC_INS.RESISTANCE_PC1-5
6	rs6456825	28554918	3	0.6415	0.0869	0.541	0.7606	-5.109	3.24e-07	HTN	AGE_WC_INS.RESISTANCE_PC1-5
6	rs450630	28574647	1	0.6424	0.08694	0.5418	0.7618	-5.09	3.583e-07	HTN	AGE_WC_INS.RESISTANCE_PC1-5
5	rs12522726	39730169	2	0.2454	0.0482	0.151	0.3399	5.092	3.697e-07	SBP	AGE_WC_INS.RESISTANCE_PC1-5
2	rs6709809	220987922	1	0.3258	0.064	0.2004	0.4512	5.091	3.719e-07	SBP	AGE_WC_INS.RESISTANCE_PC1-5
6	rs9885928	28682576	1	0.6434	0.08681	0.5427	0.7627	-5.081	3.762e-07	HTN	AGE_WC_INS.RESISTANCE_PC1-5
16	rs2283524	22830171	3	0.03908	0.007685	0.02402	0.05414	5.085	3.82e-07	DBP	AGE_BMI_INS.RESISTANCE_PC1-5
15	rs8032711	92234788	1	-0.1226	0.02417	-0.17	-0.07526	-5.073	4.074e-07	DBP	AGE_WC_INS.RESISTANCE_PC1-5
6	rs9501180	28611694	4	0.6432	0.08717	0.5422	0.763	-5.063	4.131e-07	HTN	AGE_WC_INS.RESISTANCE_PC1-5
4	rs17084573	52095772	3	0.2137	0.04218	0.1311	0.2964	5.067	4.204e-07	SBP	AGE_BMI_INS.RESISTANCE_PC1-5
4	rs17842688	52205601	2	0.2177	0.04297	0.1335	0.3019	5.066	4.231e-07	SBP	AGE_BMI_INS.RESISTANCE_PC1-5
7	rs17151922	128255163	4	0.114	0.02253	0.06986	0.1582	5.06	4.353e-07	DBP	AGE_WC_INS.RESISTANCE_PC1-5
5	rs13355668	21081264	2	-0.09884	0.01969	-0.1374	-0.06024	-5.019	5.388e-07	DBP	AGE_WC_INS.RESISTANCE_PC1-5
14	rs7146687	69926189	3	-0.09223	0.01838	-0.1283	-0.0562	-5.017	5.455e-07	DBP	AGE_WC_INS.RESISTANCE_PC1-5
5	rs9292967	21136891	4	-0.097	0.01934	-0.1349	-0.05909	-5.015	5.512e-07	DBP	AGE_WC_INS.RESISTANCE_PC1-5
6	rs9393921	28677393	4	0.6485	0.08656	0.5473	0.7684	-5.003	5.647e-07	HTN	AGE_BMI_INS.RESISTANCE_PC1-5
6	rs380914	28602172	4	0.6502	0.08656	0.5487	0.7704	-4.974	6.565e-07	HTN	AGE_BMI_INS.RESISTANCE_PC1-5
7	rs10249851	36021874	3	0.09752	0.01958	0.05914	0.1359	4.98	6.598e-07	DBP	AGE_SEX_PC1-5
1	rs11578795	97623381	2	0.1884	0.03817	0.1136	0.2632	4.936	8.286e-07	SBP	AGE_WC_INS.RESISTANCE_PC1-5
6	rs380914	28602172	4	0.6533	0.08681	0.5511	0.7745	-4.904	9.405e-07	HTN	AGE_WC_INS.RESISTANCE_PC1-5
6	rs9393921	28677393	4	0.6541	0.0868	0.5517	0.7754	-4.891	1.002e-06	HTN	AGE_WC_INS.RESISTANCE_PC1-5
15	rs7178949	80485812	3	0.04639	0.009488	0.02779	0.06498	4.889	1.05e-06	DBP	AGE_WC_INS.RESISTANCE_PC1-5
5	rs12109729	6817596	4	-0.1155	0.02369	-0.162	-0.06909	-4.876	1.12e-06	DBP	AGE_WC_INS.RESISTANCE_PC1-5
4	rs17616972	69573045	2	-0.1129	0.02315	-0.1582	-0.06748	-4.875	1.127e-06	SBP	AGE_SEX_PC1-5
15	rs10519015	73833614	4	0.07927	0.01629	0.04734	0.1112	4.865	1.184e-06	DBP	AGE_SEX_PC1-5
10	rs1010468	81576031	4	0.0473	0.009728	0.02824	0.06637	4.862	1.2e-06	DBP	AGE_WC_INS.RESISTANCE_PC1-5
10	rs10509048	56468619	3	0.04039	0.008317	0.02409	0.0567	4.857	1.236e-06	DBP	AGE_SEX_PC1-5
15	rs7183286	80483099	4	0.04636	0.009571	0.0276	0.06512	4.844	1.316e-06	DBP	AGE_WC_INS.RESISTANCE_PC1-5
6	rs4446587	29291846	3	0.6726	0.08215	0.5725	0.7901	-4.828	1.377e-06	HTN	AGE_SEX_PC1-5
12	rs10771427	28452493	3	0.06302	0.01307	0.03742	0.08863	4.824	1.457e-06	SBP	AGE_SEX_PC1-5
11	rs4146883	92888845	4	0.01946	0.004039	0.01155	0.02738	4.819	1.494e-06	DBP	AGE_WC_INS.RESISTANCE_PC1-5
3	rs4572762	63267291	4	-0.3011	0.06249	-0.4236	-0.1786	-4.819	1.495e-06	SBP	AGE_SEX_PC1-5
2	rs17034152	67702541	2	0.09382	0.01949	0.05562	0.132	4.814	1.531e-06	DBP	AGE_WC_INS.RESISTANCE_PC1-5
6	rs2765219	28802572	1	0.6635	0.08536	0.5613	0.7843	-4.806	1.537e-06	HTN	AGE_WC_INS.RESISTANCE_PC1-5
6	rs2765219	28802572	1	0.6644	0.0851	0.5623	0.7849	-4.805	1.545e-06	HTN	AGE_BMI_INS.RESISTANCE_PC1-5
2	rs6735177	67697238	1	0.09376	0.01949	0.05556	0.132	4.81	1.556e-06	DBP	AGE_WC_INS.RESISTANCE_PC1-5
16	rs9930823	14137212	4	0.04798	0.009976	0.02843	0.06753	4.81	1.56e-06	DBP	AGE_SEX_PC1-5
6	rs209153	28878472	4	0.6643	0.08532	0.562	0.7852	-4.794	1.636e-06	HTN	AGE_WC_INS.RESISTANCE_PC1-5
6	rs1233627	28783950	2	0.6643	0.08549	0.5618	0.7855	-4.785	1.713e-06	HTN	AGE_WC_INS.RESISTANCE_PC1-5
2	rs16862274	221208781	4	0.0468	0.00977	0.02766	0.06595	4.79	1.719e-06	DBP	AGE_WC_INS.RESISTANCE_PC1-5
17	rs4076115	75063741	1	0.06033	0.0126	0.03563	0.08503	4.788	1.743e-06	DBP	AGE_SEX_PC1-5
6	rs9885928	28682576	1	0.672	0.0832	0.5709	0.791	-4.778	1.768e-06	HTN	AGE_SEX_PC1-5
17	rs227666	56735154	2	1.628	0.102	1.333	1.988	4.776	1.79e-06	HTN	AGE_BMI_INS.RESISTANCE_PC1-5
2	rs13387483	77873236	2	0.04861	0.01017	0.02868	0.06853	4.781	1.803e-06	DBP	AGE_WC_INS.RESISTANCE_PC1-5
6	rs209176	28836409	3	0.6655	0.08532	0.5631	0.7867	-4.772	1.82e-06	HTN	AGE_WC_INS.RESISTANCE_PC1-5
6	rs2754767	28807464	3	0.6653	0.0854	0.5627	0.7865	-4.772	1.825e-06	HTN	AGE_WC_INS.RESISTANCE_PC1-5
6	rs209184	28823512	2	0.6648	0.08565	0.5621	0.7863	-4.767	1.874e-06	HTN	AGE_WC_INS.RESISTANCE_PC1-5
6	rs2754767	28807464	3	0.6665	0.08516	0.564	0.7875	-4.765	1.889e-06	HTN	AGE_BMI_INS.RESISTANCE_PC1-5
6	rs6456825	28554918	3	0.6729	0.08331	0.5716	0.7923	-4.754	1.99e-06	HTN	AGE_SEX_PC1-5
6	rs386628	28816619	4	0.6666	0.08535	0.5639	0.788	-4.751	2.025e-06	HTN	AGE_WC_INS.RESISTANCE_PC1-5
6	rs1233596	28759896	2	0.6667	0.08543	0.564	0.7883	-4.745	2.089e-06	HTN	AGE_WC_INS.RESISTANCE_PC1-5
6	rs2269555	28997070	4	0.668	0.08508	0.5654	0.7892	-4.742	2.115e-06	HTN	AGE_BMI_INS.RESISTANCE_PC1-5
6	rs1319075	28694744	2	0.6612	0.08725	0.5573	0.7845	-4.742	2.121e-06	HTN	AGE_BMI_INS.RESISTANCE_PC1-5
4	rs4148304	69594610	4	-0.1097	0.02312	-0.1551	-0.06443	-4.746	2.137e-06	SBP	AGE_SEX_PC1-5
6	rs209153	28878472	4	0.6683	0.08505	0.5657	0.7895	-4.739	2.148e-06	HTN	AGE_BMI_INS.RESISTANCE_PC1-5
6	rs1233591	28753205	2	0.6671	0.0855	0.5642	0.7888	-4.735	2.189e-06	HTN	AGE_WC_INS.RESISTANCE_PC1-5
20	rs4811117	51054898	4	0.15	0.03167	0.08792	0.2121	4.736	2.251e-06	SBP	AGE_BMI_INS.RESISTANCE_PC1-5
6	rs4446587	29291846	3	0.668	0.08535	0.5651	0.7897	-4.726	2.286e-06	HTN	AGE_BMI_INS.RESISTANCE_PC1-5
6	rs377392	28816964	2	0.668	0.08537	0.5651	0.7897	-4.726	2.291e-06	HTN	AGE_WC_INS.RESISTANCE_PC1-5
6	rs209176	28836409	3	0.6692	0.08505	0.5664	0.7905	-4.724	2.317e-06	HTN	AGE_BMI_INS.RESISTANCE_PC1-5
17	rs227666	56735154	2	1.624	0.1027	1.328	1.986	4.721	2.342e-06	HTN	AGE_WC_INS.RESISTANCE_PC1-5
6	rs209184	28823512	2	0.6683	0.08537	0.5653	0.79	-4.721	2.343e-06	HTN	AGE_BMI_INS.RESISTANCE_PC1-5
6	rs450630	28574647	1	0.675	0.08334	0.5733	0.7948	-4.716	2.41e-06	HTN	AGE_SEX_PC1-5
6	rs386628	28816619	4	0.6695	0.08509	0.5667	0.791	-4.716	2.411e-06	HTN	AGE_BMI_INS.RESISTANCE_PC1-5
2	rs12478601	43494369	2	1.544	0.09225	1.289	1.85	4.71	2.477e-06	HTN	AGE_SEX_PC1-5
6	rs4446587	29291846	3	0.6684	0.08558	0.5652	0.7905	-4.707	2.508e-06	HTN	AGE_WC_INS.RESISTANCE_PC1-5
6	rs2269555	28997070	4	0.6693	0.0853	0.5662	0.7911	-4.707	2.51e-06	HTN	AGE_WC_INS.RESISTANCE_PC1-5
6	rs3129792	28988639	1	0.6703	0.085	0.5674	0.7918	-4.707	2.513e-06	HTN	AGE_BMI_INS.RESISTANCE_PC1-5
6	rs9470848	38272309	4	0.05966	0.01268	0.0348	0.08451	4.704	2.628e-06	SBP	AGE_BMI_INS.RESISTANCE_PC1-5
8	rs922733	26869853	1	-0.04007	0.008518	-0.05676	-0.02337	-4.704	2.634e-06	DBP	AGE_BMI_INS.RESISTANCE_PC1-5
6	rs377392	28816964	2	0.6709	0.0851	0.5678	0.7927	-4.69	2.727e-06	HTN	AGE_BMI_INS.RESISTANCE_PC1-5
6	rs1233602	28765626	1	0.6702	0.08535	0.567	0.7923	-4.688	2.754e-06	HTN	AGE_WC_INS.RESISTANCE_PC1-5
21	rs11911359	24753049	1	0.15	0.03196	0.08739	0.2127	4.694	2.756e-06	SBP	AGE_WC_INS.RESISTANCE_PC1-5
7	rs1076172	108655457	2	0.03744	0.007977	0.0218	0.05307	4.693	2.772e-06	DBP	AGE_WC_INS.RESISTANCE_PC1-5
6	rs6456880	28995471	4	0.6721	0.08497	0.569	0.7938	-4.677	2.91e-06	HTN	AGE_BMI_INS.RESISTANCE_PC1-5
6	rs6906909	29000369	2	0.6718	0.08506	0.5687	0.7937	-4.676	2.924e-06	HTN	AGE_BMI_INS.RESISTANCE_PC1-5
12	rs12580178	112586989	3	0.6664	0.08688	0.5621	0.7901	-4.672	2.988e-06	HTN	AGE_BMI_INS.RESISTANCE_PC1-5
6	rs9501180	28611694	4	0.6772	0.08352	0.5749	0.7976	-4.667	3.055e-06	HTN	AGE_SEX_PC1-5
6	rs1233627	28783950	2	0.6722	0.08516	0.5689	0.7944	-4.664	3.109e-06	HTN	AGE_BMI_INS.RESISTANCE_PC1-5
6	rs6920392	28999261	1	0.6729	0.08498	0.5697	0.7949	-4.661	3.146e-06	HTN	AGE_BMI_INS.RESISTANCE_PC1-5
21	rs17000348	24752893	3	0.1477	0.03165	0.08567	0.2097	4.666	3.156e-06	SBP	AGE_WC_INS.RESISTANCE_PC1-5
16	rs2283524	22830171	3	0.02418	0.005192	0.01401	0.03436	4.658	3.286e-06	DBP	AGE_SEX_PC1-5
6	rs3129792	28988639	1	0.6728	0.08521	0.5693	0.7951	-4.65	3.312e-06	HTN	AGE_WC_INS.RESISTANCE_PC1-5
3	rs4572762	63267291	4	0.3148	0.06762	0.1823	0.4473	4.655	3.33e-06	SBP	AGE_BMI_INS.RESISTANCE_PC1-5
5	rs1493455	111933970	1	0.04808	0.01034	0.02783	0.06834	4.652	3.379e-06	DBP	AGE_SEX_PC1-5
9	rs10819279	127365777	2	0.5055	0.1469	0.3791	0.6742	-4.645	3.407e-06	HTN	AGE_SEX_PC1-5
6	rs6906909	29000369	2	0.6732	0.0853	0.5696	0.7957	-4.639	3.495e-06	HTN	AGE_WC_INS.RESISTANCE_PC1-5
5	rs10045343	111911030	4	0.05418	0.01167	0.03131	0.07704	4.644	3.513e-06	DBP	AGE_SEX_PC1-5
6	rs1319075	28694744	2	0.6665	0.0875	0.5615	0.7912	-4.637	3.54e-06	HTN	AGE_WC_INS.RESISTANCE_PC1-5
6	rs6456880	28995471	4	0.6739	0.08518	0.5703	0.7964	-4.633	3.601e-06	HTN	AGE_WC_INS.RESISTANCE_PC1-5
6	rs1233591	28753205	2	0.6742	0.08518	0.5705	0.7966	-4.629	3.674e-06	HTN	AGE_BMI_INS.RESISTANCE_PC1-5
17	rs894633	1045572	4	0.3851	0.2062	0.257	0.5769	-4.627	3.706e-06	HTN	AGE_SEX_PC1-5
9	rs7863065	16246541	2	0.0667	0.0144	0.03848	0.09492	4.632	3.724e-06	DBP	AGE_SEX_PC1-5
4	rs1432336	69610877	4	-0.1073	0.02316	-0.1527	-0.06189	-4.632	3.733e-06	SBP	AGE_SEX_PC1-5
16	rs4781572	14108331	2	0.04629	0.009993	0.0267	0.06587	4.632	3.733e-06	DBP	AGE_SEX_PC1-5
9	rs12683176	103444989	1	0.1116	0.02409	0.06435	0.1588	4.632	3.734e-06	SBP	AGE_WC_INS.RESISTANCE_PC1-5
6	rs1233596	28759896	2	0.6747	0.08514	0.571	0.7972	-4.622	3.809e-06	HTN	AGE_BMI_INS.RESISTANCE_PC1-5
6	rs6920392	28999261	1	0.6745	0.0852	0.5708	0.7971	-4.621	3.815e-06	HTN	AGE_WC_INS.RESISTANCE_PC1-5
9	rs10966159	23979507	1	0.1181	0.02555	0.06808	0.1682	4.625	3.856e-06	DBP	AGE_BMI_INS.RESISTANCE_PC1-5
9	rs1868727	23972119	1	0.161	0.03482	0.09277	0.2293	4.624	3.869e-06	DBP	AGE_BMI_INS.RESISTANCE_PC1-5
16	rs4500749	14181863	2	0.04659	0.01008	0.02683	0.06636	4.621	3.939e-06	DBP	AGE_SEX_PC1-5
7	rs7801859	81013107	2	0.1749	0.03794	0.1006	0.2493	4.61	4.137e-06	SBP	AGE_WC_INS.RESISTANCE_PC1-5
6	rs9393921	28677393	4	0.6817	0.08322	0.5791	0.8025	-4.604	4.143e-06	HTN	AGE_SEX_PC1-5
12	rs12578452	63816966	1	-0.04089	0.008872	-0.05828	-0.0235	-4.609	4.152e-06	DBP	AGE_BMI_INS.RESISTANCE_PC1-5
3	rs17039819	14572737	4	0.06852	0.01489	0.03933	0.09772	4.601	4.328e-06	DBP	AGE_WC_INS.RESISTANCE_PC1-5
17	rs2683226	73764594	1	0.06362	0.01383	0.03651	0.09073	4.6	4.347e-06	SBP	AGE_BMI_INS.RESISTANCE_PC1-5
6	rs1233602	28765626	1	0.6769	0.08505	0.5729	0.7996	-4.589	4.454e-06	HTN	AGE_BMI_INS.RESISTANCE_PC1-5
6	rs9257461	29010148	2	0.6751	0.08563	0.5708	0.7985	-4.588	4.468e-06	HTN	AGE_BMI_INS.RESISTANCE_PC1-5
10	rs1625975	71662527	1	0.05226	0.01138	0.02995	0.07456	4.592	4.517e-06	DBP	AGE_WC_INS.RESISTANCE_PC1-5
5	rs4702149	16504654	4	-0.09689	0.02111	-0.1383	-0.05551	-4.59	4.564e-06	SBP	AGE_WC_INS.RESISTANCE_PC1-5
2	rs13387483	77873236	2	0.04808	0.0105	0.0275	0.06865	4.58	4.785e-06	DBP	AGE_SEX_PC1-5
9	rs3824415	127383345	1	0.5134	0.1458	0.3859	0.6832	-4.574	4.792e-06	HTN	AGE_SEX_PC1-5
6	rs6456883	29002592	4	0.6785	0.08492	0.5744	0.8013	-4.568	4.923e-06	HTN	AGE_BMI_INS.RESISTANCE_PC1-5
6	rs169679	28888795	4	0.6774	0.08536	0.573	0.8008	-4.563	5.041e-06	HTN	AGE_WC_INS.RESISTANCE_PC1-5
3	rs3912463	6743636	2	0.08106	0.01775	0.04628	0.1158	4.568	5.061e-06	DBP	AGE_BMI_INS.RESISTANCE_PC1-5
17	rs227666	56735154	2	1.565	0.0983	1.291	1.898	4.557	5.191e-06	HTN	AGE_SEX_PC1-5
3	rs4686979	188584985	1	0.6649	0.08958	0.5578	0.7925	-4.556	5.207e-06	HTN	AGE_BMI_INS.RESISTANCE_PC1-5
6	rs3129793	29002399	3	0.6793	0.08499	0.5751	0.8025	-4.549	5.385e-06	HTN	AGE_BMI_INS.RESISTANCE_PC1-5
4	rs17842688	52205601	2	-0.1808	0.03971	-0.2586	-0.1029	-4.552	5.445e-06	SBP	AGE_SEX_PC1-5
1	rs10493495	72256901	3	0.1376	0.03025	0.07827	0.1968	4.548	5.569e-06	SBP	AGE_SEX_PC1-5
17	rs894633	1045572	4	0.3742	0.2166	0.2447	0.572	-4.539	5.648e-06	HTN	AGE_WC_INS.RESISTANCE_PC1-5
17	rs4076115	75063741	1	0.08483	0.01867	0.04823	0.1214	4.543	5.7e-06	DBP	AGE_BMI_INS.RESISTANCE_PC1-5
14	rs17093674	57766315	1	-0.06912	0.01522	-0.09895	-0.0393	-4.543	5.703e-06	DBP	AGE_WC_INS.RESISTANCE_PC1-5
9	rs10819279	127365777	2	0.501	0.1524	0.3717	0.6754	-4.536	5.744e-06	HTN	AGE_BMI_INS.RESISTANCE_PC1-5
9	rs3824415	127383345	1	0.5038	0.1512	0.3746	0.6776	-4.533	5.808e-06	HTN	AGE_WC_INS.RESISTANCE_PC1-5
14	rs8014539	57754706	2	-0.06879	0.01516	-0.0985	-0.03908	-4.538	5.831e-06	DBP	AGE_WC_INS.RESISTANCE_PC1-5
7	rs6466615	117639093	1	-0.08708	0.01919	-0.1247	-0.04947	-4.538	5.836e-06	DBP	AGE_WC_INS.RESISTANCE_PC1-5
4	rs2404867	135598736	2	0.02301	0.005073	0.01306	0.03295	4.535	5.906e-06	DBP	AGE_WC_INS.RESISTANCE_PC1-5
1	rs7553222	81211713	3	0.6071	0.1103	0.4891	0.7535	-4.527	5.983e-06	HTN	AGE_BMI_INS.RESISTANCE_PC1-5
14	rs10147537	73726088	4	0.0724	0.01598	0.04108	0.1037	4.53	6.054e-06	DBP	AGE_SEX_PC1-5
6	rs169679	28888795	4	0.6807	0.08509	0.5762	0.8043	-4.52	6.196e-06	HTN	AGE_BMI_INS.RESISTANCE_PC1-5
4	rs11737486	135599951	1	0.02295	0.005072	0.01301	0.03289	4.525	6.211e-06	DBP	AGE_WC_INS.RESISTANCE_PC1-5
4	rs7692855	135595301	4	0.02304	0.005094	0.01305	0.03302	4.522	6.288e-06	DBP	AGE_WC_INS.RESISTANCE_PC1-5
6	rs9257461	29010148	2	0.6788	0.08583	0.5737	0.8032	-4.513	6.382e-06	HTN	AGE_WC_INS.RESISTANCE_PC1-5
6	rs2765219	28802572	1	0.6911	0.0819	0.5886	0.8114	-4.512	6.42e-06	HTN	AGE_SEX_PC1-5
6	rs6456883	29002592	4	0.6811	0.08513	0.5764	0.8048	-4.511	6.452e-06	HTN	AGE_WC_INS.RESISTANCE_PC1-5
6	rs209160	28872102	1	0.681	0.0852	0.5762	0.8047	-4.51	6.482e-06	HTN	AGE_WC_INS.RESISTANCE_PC1-5
3	rs1457586	21572093	2	0.03651	0.008087	0.02066	0.05236	4.515	6.511e-06	DBP	AGE_BMI_INS.RESISTANCE_PC1-5
11	rs10840245	9469927	1	-0.05142	0.01139	-0.07374	-0.02909	-4.514	6.526e-06	SBP	AGE_SEX_PC1-5
2	rs7558302	43609548	2	1.542	0.09634	1.277	1.863	4.498	6.869e-06	HTN	AGE_WC_INS.RESISTANCE_PC1-5
9	rs10819279	127365777	2	0.5035	0.1526	0.3733	0.679	-4.497	6.896e-06	HTN	AGE_WC_INS.RESISTANCE_PC1-5
22	rs16999224	38680582	3	0.06315	0.01403	0.03566	0.09064	4.502	6.902e-06	DBP	AGE_WC_INS.RESISTANCE_PC1-5
6	rs6904975	28984258	1	0.6822	0.08505	0.5775	0.806	-4.496	6.925e-06	HTN	AGE_BMI_INS.RESISTANCE_PC1-5
1	rs2076230	209611582	4	0.01908	0.004238	0.01077	0.02738	4.501	6.941e-06	DBP	AGE_SEX_PC1-5
12	rs7294560	15335215	3	-0.05711	0.01269	-0.08198	-0.03223	-4.5	6.982e-06	SBP	AGE_WC_INS.RESISTANCE_PC1-5
10	rs12258178	18396852	2	-0.09341	0.02077	-0.1341	-0.05271	-4.498	7.029e-06	DBP	AGE_WC_INS.RESISTANCE_PC1-5
22	rs138436	38482753	2	0.06354	0.01413	0.03585	0.09124	4.497	7.066e-06	DBP	AGE_WC_INS.RESISTANCE_PC1-5
22	rs16999173	38638781	4	0.06331	0.01408	0.03572	0.09091	4.497	7.069e-06	DBP	AGE_WC_INS.RESISTANCE_PC1-5
22	rs16999046	38536570	3	0.06308	0.01403	0.03559	0.09057	4.497	7.071e-06	DBP	AGE_WC_INS.RESISTANCE_PC1-5
22	rs138437	38484682	2	0.06239	0.01388	0.03519	0.08959	4.495	7.129e-06	DBP	AGE_WC_INS.RESISTANCE_PC1-5
15	rs2303505	48420560	4	-0.3391	0.07548	-0.4871	-0.1912	-4.493	7.2e-06	SBP	AGE_SEX_PC1-5
22	rs11570373	38568872	3	0.06266	0.01395	0.03532	0.08999	4.493	7.218e-06	DBP	AGE_WC_INS.RESISTANCE_PC1-5
5	rs890965	23457483	1	0.4294	0.1884	0.2968	0.6212	-4.487	7.238e-06	HTN	AGE_SEX_PC1-5
15	rs363838	48420679	3	-0.339	0.07548	-0.487	-0.1911	-4.491	7.256e-06	SBP	AGE_SEX_PC1-5
3	rs1004999	10971694	3	0.06578	0.01465	0.03707	0.09448	4.491	7.261e-06	DBP	AGE_SEX_PC1-5
10	rs11813051	18454131	4	-0.0824	0.01835	-0.1184	-0.04643	-4.49	7.305e-06	DBP	AGE_WC_INS.RESISTANCE_PC1-5
10	rs10509048	56468619	3	0.05534	0.01233	0.03118	0.0795	4.49	7.307e-06	DBP	AGE_BMI_INS.RESISTANCE_PC1-5
6	rs3129793	29002399	3	0.6825	0.08519	0.5776	0.8066	-4.483	7.356e-06	HTN	AGE_WC_INS.RESISTANCE_PC1-5
9	rs3824415	127383345	1	0.5082	0.151	0.378	0.6833	-4.483	7.375e-06	HTN	AGE_BMI_INS.RESISTANCE_PC1-5
4	rs17084573	52095772	3	-0.1749	0.03898	-0.2513	-0.0985	-4.487	7.4e-06	SBP	AGE_SEX_PC1-5
6	rs1233627	28783950	2	0.6924	0.08202	0.5896	0.8132	-4.481	7.416e-06	HTN	AGE_SEX_PC1-5
15	rs363830	48428455	4	-0.343	0.07647	-0.4929	-0.1931	-4.485	7.475e-06	SBP	AGE_SEX_PC1-5
3	rs4686979	188584985	1	0.6691	0.08972	0.5612	0.7977	-4.479	7.516e-06	HTN	AGE_WC_INS.RESISTANCE_PC1-5
6	rs1319075	28694744	2	0.6867	0.08392	0.5826	0.8095	-4.478	7.528e-06	HTN	AGE_SEX_PC1-5
12	rs6489283	1384393	3	-0.03747	0.008375	-0.05388	-0.02105	-4.474	7.878e-06	DBP	AGE_BMI_INS.RESISTANCE_PC1-5
3	rs6441284	160000481	3	-0.01802	0.00403	-0.02592	-0.01013	-4.473	7.918e-06	DBP	AGE_SEX_PC1-5
2	rs12478601	43494369	2	1.531	0.09533	1.27	1.845	4.467	7.951e-06	HTN	AGE_BMI_INS.RESISTANCE_PC1-5
6	rs2754767	28807464	3	0.6936	0.08193	0.5907	0.8145	-4.465	8.015e-06	HTN	AGE_SEX_PC1-5
6	rs209160	28872102	1	0.6845	0.08494	0.5796	0.8085	-4.462	8.117e-06	HTN	AGE_BMI_INS.RESISTANCE_PC1-5
6	rs209126	28904669	2	0.6839	0.08518	0.5787	0.8082	-4.46	8.183e-06	HTN	AGE_WC_INS.RESISTANCE_PC1-5
2	rs7558302	43609548	2	1.511	0.09262	1.26	1.812	4.459	8.252e-06	HTN	AGE_SEX_PC1-5
6	rs209123	28905283	2	0.6837	0.08529	0.5785	0.8081	-4.458	8.263e-06	HTN	AGE_WC_INS.RESISTANCE_PC1-5
2	rs7558302	43609548	2	1.532	0.09574	1.27	1.848	4.455	8.376e-06	HTN	AGE_BMI_INS.RESISTANCE_PC1-5
17	rs2683226	73764594	1	0.05235	0.01174	0.02934	0.07536	4.46	8.419e-06	SBP	AGE_WC_INS.RESISTANCE_PC1-5
5	rs890965	23457483	1	0.4123	0.199	0.2791	0.6089	-4.454	8.44e-06	HTN	AGE_WC_INS.RESISTANCE_PC1-5
6	rs209148	28889492	3	0.6842	0.08536	0.5788	0.8088	-4.447	8.726e-06	HTN	AGE_WC_INS.RESISTANCE_PC1-5
6	rs209184	28823512	2	0.6942	0.08215	0.591	0.8155	-4.443	8.887e-06	HTN	AGE_SEX_PC1-5
2	rs6709809	220987922	1	-0.31	0.06973	-0.4466	-0.1733	-4.445	9.002e-06	SBP	AGE_SEX_PC1-5
8	rs4501567	59656047	3	0.07091	0.01596	0.03964	0.1022	4.445	9.021e-06	SBP	AGE_SEX_PC1-5
9	rs4424343	134623312	1	0.6088	0.1118	0.489	0.758	-4.439	9.053e-06	HTN	AGE_BMI_INS.RESISTANCE_PC1-5
9	rs10491510	35040248	4	0.06228	0.01402	0.0348	0.08976	4.442	9.117e-06	DBP	AGE_SEX_PC1-5
6	rs763009	28947331	4	0.686	0.08497	0.5808	0.8103	-4.435	9.209e-06	HTN	AGE_BMI_INS.RESISTANCE_PC1-5
4	rs4834162	127004293	3	0.02785	0.006272	0.01555	0.04014	4.44	9.221e-06	DBP	AGE_BMI_INS.RESISTANCE_PC1-5
6	rs209123	28905283	2	0.686	0.08503	0.5807	0.8104	-4.433	9.304e-06	HTN	AGE_BMI_INS.RESISTANCE_PC1-5
6	rs6456876	28951159	2	0.6859	0.08506	0.5806	0.8103	-4.432	9.322e-06	HTN	AGE_BMI_INS.RESISTANCE_PC1-5
3	rs4686979	188584985	1	0.6827	0.08613	0.5767	0.8083	-4.431	9.369e-06	HTN	AGE_SEX_PC1-5
6	rs209176	28836409	3	0.6961	0.08184	0.5929	0.8172	-4.426	9.58e-06	HTN	AGE_SEX_PC1-5
6	rs6904975	28984258	1	0.6856	0.08529	0.5801	0.8103	-4.426	9.607e-06	HTN	AGE_WC_INS.RESISTANCE_PC1-5
4	rs4148304	69594610	4	0.1108	0.02504	0.06176	0.1599	4.427	9.814e-06	SBP	AGE_BMI_INS.RESISTANCE_PC1-5
6	rs6456876	28951159	2	0.6859	0.08528	0.5803	0.8107	-4.42	9.847e-06	HTN	AGE_WC_INS.RESISTANCE_PC1-5
6	rs209153	28878472	4	0.6965	0.08184	0.5933	0.8177	-4.419	9.924e-06	HTN	AGE_SEX_PC1-5
3	rs2243143	159997015	1	-0.01789	0.004046	-0.02582	-0.009958	-4.421	1.005e-05	DBP	AGE_SEX_PC1-5
6	rs386628	28816619	4	0.6966	0.08189	0.5933	0.8179	-4.415	1.009e-05	HTN	AGE_SEX_PC1-5
6	rs209126	28904669	2	0.6874	0.08491	0.582	0.8118	-4.415	1.01e-05	HTN	AGE_BMI_INS.RESISTANCE_PC1-5
6	rs1004062	28934356	4	0.6865	0.08519	0.581	0.8113	-4.415	1.012e-05	HTN	AGE_WC_INS.RESISTANCE_PC1-5
10	rs11003908	53886082	4	0.08678	0.01965	0.04826	0.1253	4.415	1.034e-05	DBP	AGE_BMI_INS.RESISTANCE_PC1-5
6	rs209148	28889492	3	0.6872	0.08509	0.5816	0.8119	-4.409	1.036e-05	HTN	AGE_BMI_INS.RESISTANCE_PC1-5
6	rs380914	28602172	4	0.6931	0.08315	0.5889	0.8158	-4.409	1.039e-05	HTN	AGE_SEX_PC1-5
6	rs763009	28947331	4	0.6871	0.08519	0.5814	0.8119	-4.405	1.057e-05	HTN	AGE_WC_INS.RESISTANCE_PC1-5
3	rs7635421	74473984	1	0.512	0.152	0.38	0.6897	-4.404	1.065e-05	HTN	AGE_BMI_INS.RESISTANCE_PC1-5
6	rs932776	28933257	2	0.6874	0.08518	0.5817	0.8123	-4.4	1.08e-05	HTN	AGE_WC_INS.RESISTANCE_PC1-5
6	rs377392	28816964	2	0.6974	0.0819	0.594	0.8188	-4.4	1.081e-05	HTN	AGE_SEX_PC1-5
6	rs1004062	28934356	4	0.6885	0.08493	0.5829	0.8132	-4.394	1.111e-05	HTN	AGE_BMI_INS.RESISTANCE_PC1-5
4	rs11935796	135575465	3	0.02239	0.005094	0.0124	0.03237	4.394	1.139e-05	DBP	AGE_WC_INS.RESISTANCE_PC1-5
6	rs2071790	28944025	1	0.6882	0.08516	0.5824	0.8132	-4.388	1.142e-05	HTN	AGE_WC_INS.RESISTANCE_PC1-5
9	rs3814507	83708394	4	-0.03932	0.008954	-0.05687	-0.02177	-4.391	1.154e-05	DBP	AGE_BMI_INS.RESISTANCE_PC1-5
1	rs4518869	20443165	4	0.04557	0.01039	0.02522	0.06593	4.388	1.171e-05	DBP	AGE_SEX_PC1-5
6	rs932776	28933257	2	0.6892	0.08492	0.5835	0.8141	-4.382	1.173e-05	HTN	AGE_BMI_INS.RESISTANCE_PC1-5
9	rs10966159	23979507	1	0.07567	0.01725	0.04186	0.1095	4.387	1.176e-05	DBP	AGE_SEX_PC1-5
9	rs1868727	23972119	1	0.1031	0.02351	0.05705	0.1492	4.386	1.18e-05	DBP	AGE_SEX_PC1-5
18	rs17755080	73597136	2	0.01771	0.004038	0.009795	0.02562	4.386	1.183e-05	DBP	AGE_SEX_PC1-5
6	rs3131083	29072200	1	0.6897	0.08485	0.584	0.8145	-4.378	1.195e-05	HTN	AGE_BMI_INS.RESISTANCE_PC1-5
6	rs1476016	28954942	1	0.6895	0.08498	0.5837	0.8144	-4.376	1.211e-05	HTN	AGE_BMI_INS.RESISTANCE_PC1-5
2	rs12478601	43494369	2	1.521	0.09581	1.26	1.835	4.375	1.214e-05	HTN	AGE_WC_INS.RESISTANCE_PC1-5
8	rs922733	26869853	1	-0.0857	0.01957	-0.124	-0.04735	-4.38	1.215e-05	SBP	AGE_BMI_INS.RESISTANCE_PC1-5
6	rs1543796	29022841	1	0.6898	0.08488	0.5841	0.8147	-4.374	1.219e-05	HTN	AGE_BMI_INS.RESISTANCE_PC1-5
6	rs209122	28907725	4	0.6889	0.0852	0.583	0.8141	-4.374	1.223e-05	HTN	AGE_WC_INS.RESISTANCE_PC1-5
2	rs6709809	220987922	1	0.3304	0.07547	0.1825	0.4783	4.378	1.224e-05	SBP	AGE_BMI_INS.RESISTANCE_PC1-5
6	rs1476016	28954942	1	0.6888	0.08524	0.5829	0.8141	-4.373	1.225e-05	HTN	AGE_WC_INS.RESISTANCE_PC1-5
5	rs12522726	39730169	2	0.2489	0.05685	0.1375	0.3603	4.378	1.226e-05	SBP	AGE_BMI_INS.RESISTANCE_PC1-5
8	rs7839056	77677225	2	0.5404	0.1408	0.41	0.7122	-4.37	1.242e-05	HTN	AGE_BMI_INS.RESISTANCE_PC1-5
6	rs1233591	28753205	2	0.699	0.08196	0.5952	0.8208	-4.37	1.243e-05	HTN	AGE_SEX_PC1-5
10	rs11003878	53835398	2	0.05297	0.01212	0.02922	0.07672	4.371	1.266e-05	DBP	AGE_SEX_PC1-5
16	rs4785275	48980322	4	0.04242	0.009707	0.0234	0.06145	4.37	1.268e-05	DBP	AGE_BMI_INS.RESISTANCE_PC1-5
6	rs4947339	28948475	4	0.6895	0.08517	0.5835	0.8147	-4.365	1.269e-05	HTN	AGE_WC_INS.RESISTANCE_PC1-5
6	rs2269555	28997070	4	0.6997	0.08181	0.5961	0.8214	-4.364	1.275e-05	HTN	AGE_SEX_PC1-5
6	rs2071790	28944025	1	0.6904	0.08491	0.5846	0.8154	-4.364	1.279e-05	HTN	AGE_BMI_INS.RESISTANCE_PC1-5
6	rs209122	28907725	4	0.6905	0.08495	0.5846	0.8155	-4.36	1.298e-05	HTN	AGE_BMI_INS.RESISTANCE_PC1-5
16	rs9926155	14238714	3	0.04079	0.009346	0.02247	0.05911	4.365	1.303e-05	DBP	AGE_SEX_PC1-5
10	rs10788569	87844975	2	-0.06776	0.01554	-0.09822	-0.03731	-4.362	1.322e-05	SBP	AGE_SEX_PC1-5
13	rs9510495	22989892	4	0.03334	0.007647	0.01835	0.04833	4.36	1.333e-05	DBP	AGE_WC_INS.RESISTANCE_PC1-5
12	rs12578452	63816966	1	-0.08883	0.02038	-0.1288	-0.04889	-4.359	1.336e-05	SBP	AGE_BMI_INS.RESISTANCE_PC1-5
1	rs3765906	11287035	2	0.3251	0.07459	0.179	0.4713	4.359	1.336e-05	SBP	AGE_WC_INS.RESISTANCE_PC1-5
17	rs894633	1045572	4	0.3902	0.2163	0.2554	0.5961	-4.352	1.35e-05	HTN	AGE_BMI_INS.RESISTANCE_PC1-5
1	rs2206107	209613538	4	0.0186	0.00427	0.01023	0.02697	4.356	1.353e-05	DBP	AGE_SEX_PC1-5
6	rs7768299	29022418	2	0.6902	0.08524	0.584	0.8157	-4.35	1.363e-05	HTN	AGE_WC_INS.RESISTANCE_PC1-5
19	rs16967971	33339692	4	0.0425	0.009761	0.02337	0.06163	4.354	1.366e-05	DBP	AGE_WC_INS.RESISTANCE_PC1-5
22	rs1018790	32758988	2	0.02695	0.00619	0.01481	0.03908	4.353	1.372e-05	DBP	AGE_BMI_INS.RESISTANCE_PC1-5
6	rs7768299	29022418	2	0.691	0.085	0.585	0.8163	-4.348	1.372e-05	HTN	AGE_BMI_INS.RESISTANCE_PC1-5
6	rs2050230	29044150	3	0.6914	0.0849	0.5854	0.8165	-4.347	1.379e-05	HTN	AGE_BMI_INS.RESISTANCE_PC1-5
6	rs1233602	28765626	1	0.7008	0.08186	0.5969	0.8227	-4.344	1.402e-05	HTN	AGE_SEX_PC1-5
6	rs1543796	29022841	1	0.691	0.08511	0.5848	0.8164	-4.343	1.405e-05	HTN	AGE_WC_INS.RESISTANCE_PC1-5
5	rs890965	23457483	1	0.4237	0.1977	0.2876	0.6243	-4.343	1.405e-05	HTN	AGE_BMI_INS.RESISTANCE_PC1-5
6	rs4947339	28948475	4	0.6916	0.08492	0.5856	0.8169	-4.342	1.413e-05	HTN	AGE_BMI_INS.RESISTANCE_PC1-5
8	rs7839056	77677225	2	0.5516	0.137	0.4217	0.7215	-4.342	1.414e-05	HTN	AGE_SEX_PC1-5
6	rs1233596	28759896	2	0.7007	0.08194	0.5967	0.8227	-4.341	1.418e-05	HTN	AGE_SEX_PC1-5
14	rs12437206	89837101	4	0.0606	0.01395	0.03327	0.08794	4.345	1.421e-05	SBP	AGE_SEX_PC1-5
10	rs2043090	75538851	3	0.04833	0.01112	0.02653	0.07013	4.345	1.425e-05	DBP	AGE_WC_INS.RESISTANCE_PC1-5
6	rs2143574	29046249	4	0.6919	0.08487	0.5859	0.8172	-4.339	1.43e-05	HTN	AGE_BMI_INS.RESISTANCE_PC1-5
7	rs4728329	134541075	1	0.03618	0.00833	0.01986	0.05251	4.344	1.431e-05	DBP	AGE_SEX_PC1-5
3	rs11924163	12168653	3	0.04661	0.01073	0.02557	0.06764	4.342	1.442e-05	DBP	AGE_SEX_PC1-5
6	rs7382112	28697332	3	0.6826	0.08804	0.5744	0.8111	-4.337	1.442e-05	HTN	AGE_BMI_INS.RESISTANCE_PC1-5
13	rs2809070	83365616	1	0.02616	0.006025	0.01435	0.03797	4.342	1.443e-05	DBP	AGE_SEX_PC1-5
9	rs12351561	128407249	2	0.07107	0.01638	0.03897	0.1032	4.339	1.46e-05	SBP	AGE_WC_INS.RESISTANCE_PC1-5
6	rs209128	28901396	2	0.6914	0.08523	0.585	0.817	-4.331	1.485e-05	HTN	AGE_WC_INS.RESISTANCE_PC1-5
3	rs3773367	12182146	4	0.04619	0.01065	0.02531	0.06707	4.335	1.488e-05	DBP	AGE_SEX_PC1-5
6	rs3130766	29119052	4	0.6927	0.08482	0.5866	0.8179	-4.33	1.494e-05	HTN	AGE_BMI_INS.RESISTANCE_PC1-5
16	rs4784194	51363886	4	0.05501	0.01269	0.03014	0.07989	4.334	1.495e-05	DBP	AGE_BMI_INS.RESISTANCE_PC1-5
21	rs11911359	24753049	1	0.1634	0.03772	0.08948	0.2373	4.332	1.509e-05	SBP	AGE_BMI_INS.RESISTANCE_PC1-5
6	rs1052215	28380381	4	0.6742	0.09118	0.5639	0.8061	-4.323	1.536e-05	HTN	AGE_BMI_INS.RESISTANCE_PC1-5
12	rs12580178	112586989	3	0.6973	0.08341	0.5922	0.8212	-4.322	1.545e-05	HTN	AGE_SEX_PC1-5
9	rs949864	83616455	2	-0.0387	0.008946	-0.05624	-0.02117	-4.326	1.551e-05	DBP	AGE_BMI_INS.RESISTANCE_PC1-5
6	rs9470848	38272309	4	0.04655	0.01077	0.02545	0.06765	4.324	1.567e-05	SBP	AGE_WC_INS.RESISTANCE_PC1-5
11	rs4758113	5823774	1	0.03027	0.007002	0.01655	0.044	4.323	1.571e-05	DBP	AGE_WC_INS.RESISTANCE_PC1-5
5	rs251253	173053333	4	0.01525	0.003528	0.008339	0.02217	4.323	1.572e-05	DBP	AGE_WC_INS.RESISTANCE_PC1-5
10	rs11592249	66458634	4	0.1167	0.027	0.06378	0.1696	4.322	1.58e-05	SBP	AGE_WC_INS.RESISTANCE_PC1-5
18	rs17661298	50385628	4	0.05917	0.01369	0.03233	0.086	4.322	1.582e-05	DBP	AGE_SEX_PC1-5
3	rs17039819	14572737	4	0.06635	0.01536	0.03625	0.09645	4.32	1.595e-05	DBP	AGE_SEX_PC1-5
6	rs6906909	29000369	2	0.7026	0.0818	0.5985	0.8248	-4.315	1.595e-05	HTN	AGE_SEX_PC1-5
6	rs6456895	29072118	1	0.6935	0.08482	0.5873	0.8189	-4.315	1.597e-05	HTN	AGE_BMI_INS.RESISTANCE_PC1-5
19	rs7247433	19684751	1	0.01549	0.003585	0.00846	0.02251	4.319	1.598e-05	DBP	AGE_WC_INS.RESISTANCE_PC1-5
9	rs3814507	83708394	4	-0.0261	0.006046	-0.03795	-0.01426	-4.318	1.611e-05	DBP	AGE_SEX_PC1-5
3	rs7616559	157010821	3	-0.02375	0.005502	-0.03453	-0.01296	-4.316	1.622e-05	DBP	AGE_SEX_PC1-5
16	rs152023	15991379	2	0.05125	0.01188	0.02798	0.07453	4.316	1.625e-05	SBP	AGE_WC_INS.RESISTANCE_PC1-5
6	rs3131091	29105317	1	0.6936	0.0849	0.5872	0.8191	-4.31	1.634e-05	HTN	AGE_BMI_INS.RESISTANCE_PC1-5
6	rs3131083	29072200	1	0.6932	0.08508	0.5867	0.819	-4.307	1.654e-05	HTN	AGE_WC_INS.RESISTANCE_PC1-5
21	rs17000348	24752893	3	0.1609	0.03731	0.08775	0.234	4.312	1.655e-05	SBP	AGE_BMI_INS.RESISTANCE_PC1-5
4	rs17616972	69573045	2	0.1081	0.02508	0.05897	0.1573	4.312	1.656e-05	SBP	AGE_BMI_INS.RESISTANCE_PC1-5
6	rs2143574	29046249	4	0.6932	0.0851	0.5867	0.819	-4.306	1.661e-05	HTN	AGE_WC_INS.RESISTANCE_PC1-5
3	rs4371552	77099329	2	0.01717	0.003984	0.009364	0.02498	4.31	1.667e-05	DBP	AGE_WC_INS.RESISTANCE_PC1-5
1	rs7528465	162609083	2	0.04409	0.01023	0.02403	0.06415	4.309	1.679e-05	DBP	AGE_WC_INS.RESISTANCE_PC1-5
6	rs2394512	29024407	1	0.6935	0.08509	0.587	0.8194	-4.302	1.696e-05	HTN	AGE_WC_INS.RESISTANCE_PC1-5
6	rs3130763	29111379	2	0.6943	0.08483	0.5879	0.8199	-4.301	1.697e-05	HTN	AGE_BMI_INS.RESISTANCE_PC1-5
6	rs6941946	29020806	1	0.6936	0.08509	0.5871	0.8195	-4.3	1.711e-05	HTN	AGE_WC_INS.RESISTANCE_PC1-5
6	rs209128	28901396	2	0.694	0.08496	0.5876	0.8198	-4.299	1.717e-05	HTN	AGE_BMI_INS.RESISTANCE_PC1-5
6	rs3130758	29075160	4	0.6931	0.0853	0.5864	0.8192	-4.299	1.719e-05	HTN	AGE_BMI_INS.RESISTANCE_PC1-5
6	rs1925459	23301209	3	-0.07583	0.01763	-0.1104	-0.04128	-4.302	1.728e-05	DBP	AGE_BMI_INS.RESISTANCE_PC1-5
6	rs9393941	29077855	1	0.6946	0.08485	0.5882	0.8203	-4.294	1.753e-05	HTN	AGE_BMI_INS.RESISTANCE_PC1-5
6	rs3130756	29049324	1	0.6944	0.08498	0.5878	0.8202	-4.292	1.767e-05	HTN	AGE_BMI_INS.RESISTANCE_PC1-5
6	rs2050230	29044150	3	0.6941	0.08511	0.5874	0.8201	-4.291	1.781e-05	HTN	AGE_WC_INS.RESISTANCE_PC1-5
22	rs5762311	27694209	1	0.02522	0.005877	0.0137	0.03674	4.291	1.815e-05	DBP	AGE_WC_INS.RESISTANCE_PC1-5
17	rs17176357	70773422	1	0.05695	0.01327	0.03094	0.08297	4.291	1.819e-05	DBP	AGE_WC_INS.RESISTANCE_PC1-5
6	rs2394512	29024407	1	0.6952	0.08485	0.5887	0.821	-4.285	1.829e-05	HTN	AGE_BMI_INS.RESISTANCE_PC1-5
6	rs6941946	29020806	1	0.6953	0.08485	0.5888	0.8211	-4.283	1.841e-05	HTN	AGE_BMI_INS.RESISTANCE_PC1-5
6	rs7382112	28697332	3	0.685	0.08835	0.5761	0.8145	-4.283	1.845e-05	HTN	AGE_WC_INS.RESISTANCE_PC1-5
10	rs7905784	13192356	4	-0.0685	0.01598	-0.09982	-0.03718	-4.287	1.852e-05	DBP	AGE_WC_INS.RESISTANCE_PC1-5
3	rs980933	148151450	1	0.5887	0.1239	0.4618	0.7504	-4.278	1.886e-05	HTN	AGE_WC_INS.RESISTANCE_PC1-5
9	rs4424343	134623312	1	0.6197	0.1119	0.4977	0.7717	-4.277	1.898e-05	HTN	AGE_WC_INS.RESISTANCE_PC1-5
6	rs9380109	29090194	2	0.696	0.08482	0.5894	0.8219	-4.273	1.93e-05	HTN	AGE_BMI_INS.RESISTANCE_PC1-5
6	rs6456880	28995471	4	0.7053	0.08171	0.601	0.8278	-4.273	1.932e-05	HTN	AGE_SEX_PC1-5
12	rs7301563	5456966	4	-0.07853	0.01836	-0.1145	-0.04254	-4.277	1.934e-05	SBP	AGE_BMI_INS.RESISTANCE_PC1-5
6	rs3130763	29111379	2	0.6954	0.08506	0.5886	0.8216	-4.27	1.952e-05	HTN	AGE_WC_INS.RESISTANCE_PC1-5
6	rs2184783	133354632	4	0.01713	0.004008	0.00927	0.02498	4.272	1.974e-05	DBP	AGE_SEX_PC1-5
22	rs1043731	45192496	4	0.09628	0.02254	0.05211	0.1405	4.272	1.977e-05	SBP	AGE_WC_INS.RESISTANCE_PC1-5
6	rs6456895	29072118	1	0.6957	0.08504	0.5889	0.8218	-4.267	1.981e-05	HTN	AGE_WC_INS.RESISTANCE_PC1-5
6	rs6456901	29087665	4	0.6954	0.08514	0.5885	0.8217	-4.267	1.984e-05	HTN	AGE_BMI_INS.RESISTANCE_PC1-5
7	rs6961642	25267233	2	0.4909	0.1668	0.354	0.6807	-4.266	1.986e-05	HTN	AGE_SEX_PC1-5
6	rs9257461	29010148	2	0.7036	0.08241	0.5986	0.8269	-4.266	1.987e-05	HTN	AGE_SEX_PC1-5
6	rs6939576	28701538	1	0.6435	0.1033	0.5256	0.788	-4.266	1.989e-05	HTN	AGE_WC_INS.RESISTANCE_PC1-5
6	rs3129105	29245293	2	0.7056	0.08173	0.6012	0.8282	-4.266	1.99e-05	HTN	AGE_SEX_PC1-5
12	rs12580178	112586989	3	0.6901	0.08699	0.5819	0.8183	-4.265	2.003e-05	HTN	AGE_WC_INS.RESISTANCE_PC1-5
6	rs3129109	29116455	4	0.6965	0.0848	0.5899	0.8225	-4.264	2.004e-05	HTN	AGE_BMI_INS.RESISTANCE_PC1-5
18	rs6508066	51365021	3	-0.04886	0.01145	-0.0713	-0.02642	-4.268	2.012e-05	SBP	AGE_SEX_PC1-5
2	rs13424546	38495907	1	0.02053	0.004811	0.0111	0.02996	4.267	2.024e-05	DBP	AGE_WC_INS.RESISTANCE_PC1-5
5	rs2560611	117384045	4	0.02874	0.006737	0.01554	0.04194	4.266	2.03e-05	DBP	AGE_SEX_PC1-5
7	rs7801859	81013107	2	0.1906	0.04472	0.103	0.2783	4.263	2.062e-05	SBP	AGE_BMI_INS.RESISTANCE_PC1-5
6	rs9393941	29077855	1	0.6961	0.08508	0.5892	0.8224	-4.258	2.063e-05	HTN	AGE_WC_INS.RESISTANCE_PC1-5
12	rs10774718	113808826	1	-0.01811	0.004249	-0.02644	-0.009781	-4.262	2.067e-05	DBP	AGE_SEX_PC1-5
18	rs4621061	58073172	1	0.05709	0.0134	0.03084	0.08335	4.262	2.069e-05	SBP	AGE_WC_INS.RESISTANCE_PC1-5
6	rs3129792	28988639	1	0.7062	0.08172	0.6017	0.8289	-4.257	2.074e-05	HTN	AGE_SEX_PC1-5
6	rs3130766	29119052	4	0.6963	0.08503	0.5894	0.8226	-4.256	2.077e-05	HTN	AGE_WC_INS.RESISTANCE_PC1-5
6	rs3130758	29075160	4	0.6948	0.08555	0.5876	0.8217	-4.256	2.082e-05	HTN	AGE_WC_INS.RESISTANCE_PC1-5
9	rs7863065	16246541	2	0.05953	0.01397	0.03214	0.08692	4.26	2.09e-05	DBP	AGE_WC_INS.RESISTANCE_PC1-5
6	rs209160	28872102	1	0.7062	0.08177	0.6016	0.8289	-4.255	2.091e-05	HTN	AGE_SEX_PC1-5
4	rs4148304	69594610	4	0.09059	0.02127	0.0489	0.1323	4.26	2.093e-05	SBP	AGE_WC_INS.RESISTANCE_PC1-5
6	rs3129105	29245293	2	0.6969	0.08487	0.5901	0.823	-4.255	2.094e-05	HTN	AGE_BMI_INS.RESISTANCE_PC1-5
6	rs6920392	28999261	1	0.7063	0.08172	0.6018	0.829	-4.254	2.097e-05	HTN	AGE_SEX_PC1-5
7	rs8192849	139985262	1	0.1457	0.03423	0.0786	0.2128	4.256	2.126e-05	DBP	AGE_BMI_INS.RESISTANCE_PC1-5
4	rs17577641	37645137	3	0.1148	0.02698	0.0619	0.1677	4.254	2.139e-05	DBP	AGE_BMI_INS.RESISTANCE_PC1-5
4	rs17577718	37652858	4	0.129	0.03032	0.06958	0.1884	4.254	2.139e-05	DBP	AGE_BMI_INS.RESISTANCE_PC1-5
6	rs3129097	29109576	4	0.6975	0.08479	0.5907	0.8236	-4.249	2.148e-05	HTN	AGE_BMI_INS.RESISTANCE_PC1-5
17	rs1867232	13761041	3	0.05221	0.01228	0.02815	0.07627	4.253	2.152e-05	DBP	AGE_BMI_INS.RESISTANCE_PC1-5
7	rs6961642	25267233	2	0.478	0.1738	0.34	0.6719	-4.248	2.155e-05	HTN	AGE_WC_INS.RESISTANCE_PC1-5
8	rs7839056	77677225	2	0.5476	0.1417	0.4148	0.723	-4.248	2.159e-05	HTN	AGE_WC_INS.RESISTANCE_PC1-5
6	rs1052215	28380381	4	0.6781	0.09151	0.5668	0.8113	-4.245	2.189e-05	HTN	AGE_WC_INS.RESISTANCE_PC1-5
7	rs10251705	156073776	4	0.04161	0.009792	0.02242	0.0608	4.249	2.19e-05	DBP	AGE_SEX_PC1-5
2	rs6725404	128215259	1	0.04136	0.009737	0.02228	0.06045	4.248	2.199e-05	DBP	AGE_WC_INS.RESISTANCE_PC1-5
6	rs3130756	29049324	1	0.6967	0.08518	0.5895	0.8232	-4.244	2.2e-05	HTN	AGE_WC_INS.RESISTANCE_PC1-5
6	rs3129105	29245293	2	0.6969	0.0851	0.5898	0.8234	-4.243	2.201e-05	HTN	AGE_WC_INS.RESISTANCE_PC1-5
20	rs4413212	48632651	2	0.6959	0.08548	0.5885	0.8228	-4.242	2.22e-05	HTN	AGE_WC_INS.RESISTANCE_PC1-5
6	rs3131091	29105317	1	0.6969	0.08513	0.5898	0.8235	-4.241	2.221e-05	HTN	AGE_WC_INS.RESISTANCE_PC1-5
7	rs12665900	156089216	3	0.0416	0.009805	0.02238	0.06081	4.243	2.256e-05	DBP	AGE_SEX_PC1-5
14	rs175990	76942722	2	0.04976	0.01173	0.02677	0.07275	4.241	2.266e-05	SBP	AGE_WC_INS.RESISTANCE_PC1-5
6	rs6939576	28701538	1	0.6465	0.1029	0.5284	0.7911	-4.237	2.266e-05	HTN	AGE_BMI_INS.RESISTANCE_PC1-5
7	rs1180398	12649850	4	-0.05168	0.01218	-0.07556	-0.0278	-4.241	2.267e-05	SBP	AGE_WC_INS.RESISTANCE_PC1-5
6	rs3129110	29117451	3	0.6981	0.08483	0.5912	0.8244	-4.237	2.267e-05	HTN	AGE_BMI_INS.RESISTANCE_PC1-5
10	rs11003878	53835398	2	0.07616	0.01796	0.04096	0.1114	4.241	2.271e-05	DBP	AGE_BMI_INS.RESISTANCE_PC1-5
16	rs174827	24203928	4	0.05549	0.01309	0.02983	0.08115	4.239	2.292e-05	DBP	AGE_BMI_INS.RESISTANCE_PC1-5
6	rs9379494	23318552	3	-0.078	0.01841	-0.1141	-0.04192	-4.237	2.31e-05	DBP	AGE_BMI_INS.RESISTANCE_PC1-5
3	rs4680326	156997661	3	-0.02324	0.005486	-0.034	-0.01249	-4.237	2.312e-05	DBP	AGE_SEX_PC1-5
2	rs11673740	85805108	2	0.1652	0.03898	0.08876	0.2416	4.237	2.313e-05	SBP	AGE_WC_INS.RESISTANCE_PC1-5
6	rs6456883	29002592	4	0.7077	0.0817	0.603	0.8306	-4.232	2.315e-05	HTN	AGE_SEX_PC1-5
2	rs11681915	85870519	4	0.1782	0.04206	0.09572	0.2606	4.236	2.324e-05	SBP	AGE_WC_INS.RESISTANCE_PC1-5
2	rs1000374	85839050	1	0.1773	0.04187	0.09527	0.2594	4.235	2.329e-05	SBP	AGE_WC_INS.RESISTANCE_PC1-5
2	rs13034924	137174525	2	0.04004	0.009455	0.02151	0.05857	4.235	2.334e-05	DBP	AGE_WC_INS.RESISTANCE_PC1-5
1	rs742257	209621957	1	0.01807	0.004268	0.009703	0.02643	4.233	2.348e-05	DBP	AGE_SEX_PC1-5
1	rs2076230	209611582	4	0.02658	0.00628	0.01427	0.03888	4.232	2.364e-05	DBP	AGE_BMI_INS.RESISTANCE_PC1-5
5	rs1402915	62897659	1	0.02269	0.005361	0.01218	0.03319	4.232	2.368e-05	DBP	AGE_BMI_INS.RESISTANCE_PC1-5
7	rs4729080	93340404	4	0.628	0.1101	0.5061	0.7793	-4.225	2.385e-05	HTN	AGE_WC_INS.RESISTANCE_PC1-5
3	rs980933	148151450	1	0.5934	0.1235	0.4658	0.756	-4.225	2.389e-05	HTN	AGE_BMI_INS.RESISTANCE_PC1-5
9	rs2150010	126220371	4	0.02572	0.006081	0.0138	0.03763	4.229	2.396e-05	DBP	AGE_SEX_PC1-5
6	rs3116846	29146839	2	0.6986	0.08493	0.5915	0.8251	-4.223	2.409e-05	HTN	AGE_BMI_INS.RESISTANCE_PC1-5
10	rs12251655	86690301	1	0.1387	0.03282	0.07441	0.2031	4.227	2.414e-05	SBP	AGE_WC_INS.RESISTANCE_PC1-5
20	rs7262634	47205635	2	0.04238	0.01003	0.02272	0.06204	4.225	2.436e-05	DBP	AGE_BMI_INS.RESISTANCE_PC1-5
18	rs8087804	73583081	4	0.01589	0.003761	0.008519	0.02326	4.225	2.439e-05	DBP	AGE_SEX_PC1-5
4	rs1605208	33384746	3	0.3016	0.0714	0.1617	0.4415	4.224	2.446e-05	SBP	AGE_WC_INS.RESISTANCE_PC1-5
10	rs7893347	106894979	1	0.2148	0.05085	0.1151	0.3145	4.224	2.446e-05	SBP	AGE_WC_INS.RESISTANCE_PC1-5
10	rs12098240	106883062	4	0.2158	0.05111	0.1157	0.316	4.223	2.456e-05	SBP	AGE_WC_INS.RESISTANCE_PC1-5
8	rs11562691	118196948	3	0.2313	0.05477	0.1239	0.3386	4.223	2.458e-05	SBP	AGE_WC_INS.RESISTANCE_PC1-5
11	rs17258462	9518776	2	-0.04797	0.01136	-0.07024	-0.0257	-4.222	2.47e-05	SBP	AGE_SEX_PC1-5
1	rs11578795	97623381	2	0.19	0.045	0.1018	0.2782	4.222	2.472e-05	SBP	AGE_BMI_INS.RESISTANCE_PC1-5
13	rs9543506	35164293	3	1.463	0.0902	1.226	1.746	4.217	2.481e-05	HTN	AGE_SEX_PC1-5
10	rs12414237	56937456	2	0.02467	0.005847	0.01321	0.03613	4.22	2.492e-05	DBP	AGE_SEX_PC1-5
2	rs10514790	44343970	1	0.1076	0.0255	0.05762	0.1576	4.22	2.499e-05	SBP	AGE_WC_INS.RESISTANCE_PC1-5
11	rs11038198	44903487	3	-0.05188	0.0123	-0.07599	-0.02778	-4.219	2.499e-05	SBP	AGE_SEX_PC1-5
3	rs13314478	33016005	2	0.04264	0.01011	0.02283	0.06245	4.219	2.5e-05	DBP	AGE_WC_INS.RESISTANCE_PC1-5
6	rs7383248	28700703	2	0.6901	0.08802	0.5807	0.82	-4.214	2.504e-05	HTN	AGE_BMI_INS.RESISTANCE_PC1-5
10	rs733877	86842611	1	0.1395	0.03307	0.07469	0.2043	4.219	2.508e-05	SBP	AGE_WC_INS.RESISTANCE_PC1-5
6	rs6456901	29087665	4	0.6979	0.08536	0.5904	0.825	-4.214	2.509e-05	HTN	AGE_WC_INS.RESISTANCE_PC1-5
6	rs9380109	29090194	2	0.6989	0.08504	0.5916	0.8256	-4.213	2.516e-05	HTN	AGE_WC_INS.RESISTANCE_PC1-5
2	rs13020622	42915807	1	-0.02263	0.005365	-0.03314	-0.01211	-4.217	2.521e-05	DBP	AGE_BMI_INS.RESISTANCE_PC1-5
15	rs2303505	48420560	4	0.3446	0.08173	0.1844	0.5048	4.217	2.53e-05	SBP	AGE_BMI_INS.RESISTANCE_PC1-5
6	rs916403	28440481	3	0.6761	0.09294	0.5635	0.8112	-4.212	2.533e-05	HTN	AGE_WC_INS.RESISTANCE_PC1-5
4	rs1432336	69610877	4	0.1058	0.02509	0.05661	0.155	4.216	2.535e-05	SBP	AGE_BMI_INS.RESISTANCE_PC1-5
1	rs6697826	160196445	2	0.02346	0.005566	0.01256	0.03437	4.216	2.539e-05	DBP	AGE_SEX_PC1-5
12	rs1979679	28253582	2	0.05609	0.01331	0.03	0.08217	4.214	2.554e-05	SBP	AGE_SEX_PC1-5
7	rs6961642	25267233	2	0.4839	0.1724	0.3451	0.6784	-4.21	2.554e-05	HTN	AGE_BMI_INS.RESISTANCE_PC1-5
15	rs363838	48420679	3	0.3443	0.08173	0.1841	0.5045	4.213	2.571e-05	SBP	AGE_BMI_INS.RESISTANCE_PC1-5
3	rs7635421	74473984	1	0.5426	0.1453	0.4081	0.7215	-4.207	2.593e-05	HTN	AGE_SEX_PC1-5
15	rs363830	48428455	4	0.3486	0.0828	0.1863	0.5109	4.21	2.601e-05	SBP	AGE_BMI_INS.RESISTANCE_PC1-5
11	rs8177374	126292948	4	0.09993	0.02375	0.05339	0.1465	4.208	2.623e-05	SBP	AGE_BMI_INS.RESISTANCE_PC1-5
6	rs169679	28888795	4	0.7087	0.0819	0.6036	0.8321	-4.204	2.626e-05	HTN	AGE_SEX_PC1-5
9	rs7048106	128361263	3	0.05406	0.01285	0.02888	0.07924	4.208	2.627e-05	SBP	AGE_WC_INS.RESISTANCE_PC1-5
10	rs11592249	66458634	4	0.1338	0.0318	0.07147	0.1961	4.208	2.631e-05	SBP	AGE_BMI_INS.RESISTANCE_PC1-5
6	rs3129109	29116455	4	0.6996	0.08502	0.5922	0.8265	-4.202	2.65e-05	HTN	AGE_WC_INS.RESISTANCE_PC1-5
3	rs1457588	21587826	1	0.03614	0.008594	0.0193	0.05299	4.206	2.653e-05	DBP	AGE_BMI_INS.RESISTANCE_PC1-5
6	rs3129097	29109576	4	0.6997	0.08501	0.5923	0.8266	-4.201	2.663e-05	HTN	AGE_WC_INS.RESISTANCE_PC1-5
13	rs16963657	103880764	4	0.04477	0.01065	0.0239	0.06564	4.204	2.669e-05	DBP	AGE_SEX_PC1-5
4	rs7679165	90947473	2	0.04398	0.01046	0.02348	0.06447	4.204	2.669e-05	DBP	AGE_WC_INS.RESISTANCE_PC1-5
14	rs17109180	71240800	1	-0.1933	0.04597	-0.2834	-0.1032	-4.204	2.674e-05	SBP	AGE_SEX_PC1-5
5	rs13165838	63034768	1	0.05185	0.01233	0.02768	0.07603	4.204	2.677e-05	SBP	AGE_BMI_INS.RESISTANCE_PC1-5
8	rs4073782	142578671	4	0.6007	0.1214	0.4735	0.7621	-4.199	2.685e-05	HTN	AGE_SEX_PC1-5
1	rs2206107	209613538	4	0.02659	0.006328	0.01418	0.03899	4.201	2.705e-05	DBP	AGE_BMI_INS.RESISTANCE_PC1-5
18	rs1395268	63710345	1	-0.02574	0.006127	-0.03775	-0.01373	-4.201	2.707e-05	DBP	AGE_WC_INS.RESISTANCE_PC1-5
5	rs4702149	16504654	4	-0.1045	0.02488	-0.1532	-0.05571	-4.199	2.737e-05	SBP	AGE_BMI_INS.RESISTANCE_PC1-5
4	rs17616972	69573045	2	0.08938	0.02129	0.04765	0.1311	4.198	2.744e-05	SBP	AGE_WC_INS.RESISTANCE_PC1-5
2	rs1000374	85839050	1	-0.1913	0.04558	-0.2807	-0.102	-4.198	2.748e-05	SBP	AGE_SEX_PC1-5
6	rs4707489	88554839	3	0.02109	0.005025	0.01124	0.03094	4.197	2.762e-05	DBP	AGE_WC_INS.RESISTANCE_PC1-5
6	rs3130816	29236134	1	0.71	0.08171	0.605	0.8334	-4.191	2.781e-05	HTN	AGE_SEX_PC1-5
3	rs9839037	157021636	3	-0.02312	0.005511	-0.03392	-0.01231	-4.195	2.787e-05	DBP	AGE_SEX_PC1-5
14	rs1958048	33747940	3	0.0892	0.02127	0.04752	0.1309	4.194	2.794e-05	DBP	AGE_WC_INS.RESISTANCE_PC1-5
11	rs11263613	69846566	1	0.07213	0.0172	0.03842	0.1058	4.194	2.796e-05	DBP	AGE_SEX_PC1-5
22	rs9614616	45188031	2	-0.08977	0.02141	-0.1317	-0.04781	-4.193	2.803e-05	SBP	AGE_SEX_PC1-5
2	rs2139199	85819386	2	0.01728	0.00412	0.009201	0.02535	4.193	2.809e-05	DBP	AGE_WC_INS.RESISTANCE_PC1-5
16	rs10871421	74106612	3	-0.03468	0.008273	-0.0509	-0.01847	-4.193	2.812e-05	DBP	AGE_WC_INS.RESISTANCE_PC1-5
17	rs12103574	75056554	1	0.07152	0.01706	0.03808	0.105	4.191	2.826e-05	DBP	AGE_BMI_INS.RESISTANCE_PC1-5
6	rs3130778	29131802	4	0.7008	0.0849	0.5934	0.8277	-4.187	2.826e-05	HTN	AGE_BMI_INS.RESISTANCE_PC1-5
22	rs1043731	45192496	4	-0.1028	0.02454	-0.1509	-0.05475	-4.191	2.829e-05	SBP	AGE_SEX_PC1-5
6	rs6415165	52824710	3	0.04313	0.01029	0.02296	0.06329	4.191	2.833e-05	DBP	AGE_WC_INS.RESISTANCE_PC1-5
2	rs11681915	85870519	4	-0.1919	0.0458	-0.2817	-0.1022	-4.191	2.834e-05	SBP	AGE_SEX_PC1-5
6	rs4143771	28696854	3	0.6916	0.0881	0.5819	0.8219	-4.186	2.834e-05	HTN	AGE_BMI_INS.RESISTANCE_PC1-5
6	rs3116846	29146839	2	0.7002	0.08515	0.5925	0.8273	-4.186	2.838e-05	HTN	AGE_WC_INS.RESISTANCE_PC1-5
5	rs12522726	39730169	2	-0.22	0.05251	-0.3229	-0.1171	-4.19	2.844e-05	SBP	AGE_SEX_PC1-5
9	rs2270204	128280455	3	0.04894	0.01168	0.02604	0.07184	4.189	2.857e-05	SBP	AGE_WC_INS.RESISTANCE_PC1-5
6	rs4713186	28941688	2	0.7011	0.08489	0.5936	0.828	-4.184	2.865e-05	HTN	AGE_BMI_INS.RESISTANCE_PC1-5
3	rs11129856	39932283	4	0.05609	0.0134	0.02983	0.08235	4.186	2.891e-05	DBP	AGE_WC_INS.RESISTANCE_PC1-5
6	rs7383248	28700703	2	0.6912	0.08834	0.5813	0.8218	-4.182	2.895e-05	HTN	AGE_WC_INS.RESISTANCE_PC1-5
3	rs2359453	53558837	3	-0.018	0.004306	-0.02644	-0.009565	-4.181	2.953e-05	DBP	AGE_WC_INS.RESISTANCE_PC1-5
6	rs3130774	29128637	2	0.7014	0.08491	0.5939	0.8284	-4.177	2.957e-05	HTN	AGE_BMI_INS.RESISTANCE_PC1-5
6	rs9480313	156354361	4	0.04592	0.01098	0.02439	0.06745	4.18	2.967e-05	DBP	AGE_BMI_INS.RESISTANCE_PC1-5
10	rs17550611	81514627	3	0.03086	0.007383	0.01638	0.04533	4.179	2.984e-05	DBP	AGE_WC_INS.RESISTANCE_PC1-5
6	rs2206041	29210829	2	0.702	0.08478	0.5945	0.8289	-4.174	2.997e-05	HTN	AGE_BMI_INS.RESISTANCE_PC1-5
13	rs2809070	83365616	1	0.03737	0.008946	0.01984	0.0549	4.177	3.009e-05	DBP	AGE_BMI_INS.RESISTANCE_PC1-5
6	rs3129110	29117451	3	0.7013	0.08505	0.5936	0.8285	-4.173	3.012e-05	HTN	AGE_WC_INS.RESISTANCE_PC1-5
6	rs2206040	29210737	2	0.7021	0.08478	0.5946	0.829	-4.172	3.016e-05	HTN	AGE_BMI_INS.RESISTANCE_PC1-5
7	rs2528477	16467622	4	0.02117	0.00507	0.01123	0.0311	4.175	3.036e-05	DBP	AGE_WC_INS.RESISTANCE_PC1-5
6	rs3925003	55557820	2	0.0442	0.01059	0.02345	0.06495	4.174	3.05e-05	SBP	AGE_WC_INS.RESISTANCE_PC1-5
3	rs2243143	159997015	1	-0.02501	0.005995	-0.03676	-0.01326	-4.173	3.069e-05	DBP	AGE_BMI_INS.RESISTANCE_PC1-5
7	rs4728329	134541075	1	0.0515	0.01234	0.0273	0.07569	4.172	3.082e-05	DBP	AGE_BMI_INS.RESISTANCE_PC1-5
6	rs763009	28947331	4	0.7113	0.08176	0.606	0.8349	-4.167	3.088e-05	HTN	AGE_SEX_PC1-5
5	rs6871067	80924940	2	1.557	0.1063	1.264	1.918	4.166	3.094e-05	HTN	AGE_SEX_PC1-5
15	rs17753089	72588333	4	0.6403	0.107	0.5191	0.7897	-4.166	3.1e-05	HTN	AGE_WC_INS.RESISTANCE_PC1-5
20	rs6018337	47198471	1	0.0402	0.00964	0.0213	0.05909	4.17	3.105e-05	DBP	AGE_BMI_INS.RESISTANCE_PC1-5
7	rs2528477	16467622	4	0.02179	0.005228	0.01155	0.03204	4.169	3.119e-05	DBP	AGE_SEX_PC1-5
15	rs7176227	60159512	3	0.02265	0.005433	0.012	0.0333	4.169	3.125e-05	DBP	AGE_BMI_INS.RESISTANCE_PC1-5
11	rs4756683	33422041	1	1.498	0.09702	1.238	1.811	4.164	3.128e-05	HTN	AGE_WC_INS.RESISTANCE_PC1-5
6	rs916403	28440481	3	0.6806	0.09246	0.5678	0.8158	-4.162	3.155e-05	HTN	AGE_BMI_INS.RESISTANCE_PC1-5
6	rs3130729	29157970	4	0.7011	0.08536	0.5931	0.8287	-4.161	3.173e-05	HTN	AGE_BMI_INS.RESISTANCE_PC1-5
6	rs3129793	29002399	3	0.7118	0.08174	0.6064	0.8354	-4.16	3.185e-05	HTN	AGE_SEX_PC1-5
7	rs2099446	99873449	2	-0.06056	0.01455	-0.08907	-0.03205	-4.163	3.199e-05	SBP	AGE_BMI_INS.RESISTANCE_PC1-5
10	rs12262223	51370618	2	0.3082	0.07404	0.1631	0.4533	4.163	3.201e-05	SBP	AGE_BMI_INS.RESISTANCE_PC1-5
6	rs3130778	29131802	4	0.7019	0.08512	0.5941	0.8294	-4.158	3.212e-05	HTN	AGE_WC_INS.RESISTANCE_PC1-5
6	rs3130774	29128637	2	0.7019	0.08514	0.594	0.8294	-4.158	3.216e-05	HTN	AGE_WC_INS.RESISTANCE_PC1-5
1	rs990034	147779787	3	0.01513	0.003636	0.008005	0.02226	4.161	3.223e-05	DBP	AGE_SEX_PC1-5
3	rs6441284	160000481	3	-0.02483	0.005968	-0.03653	-0.01314	-4.161	3.226e-05	DBP	AGE_BMI_INS.RESISTANCE_PC1-5
16	rs10514442	78695727	4	0.1437	0.03454	0.07599	0.2114	4.16	3.239e-05	SBP	AGE_WC_INS.RESISTANCE_PC1-5
10	rs10508619	20212223	2	0.06261	0.01505	0.03311	0.0921	4.16	3.243e-05	SBP	AGE_BMI_INS.RESISTANCE_PC1-5
6	rs1040532	1772486	3	-0.05351	0.01287	-0.07874	-0.02829	-4.158	3.278e-05	SBP	AGE_WC_INS.RESISTANCE_PC1-5
17	rs916660	45081306	1	-0.01626	0.003911	-0.02392	-0.008594	-4.158	3.279e-05	DBP	AGE_SEX_PC1-5
2	rs16863084	221796046	1	0.02893	0.006958	0.01529	0.04257	4.157	3.283e-05	DBP	AGE_SEX_PC1-5
15	rs12906138	19979347	1	-0.01506	0.003624	-0.02216	-0.007955	-4.155	3.314e-05	DBP	AGE_WC_INS.RESISTANCE_PC1-5
3	rs7616559	157010821	3	-0.03384	0.008147	-0.04981	-0.01787	-4.154	3.332e-05	DBP	AGE_BMI_INS.RESISTANCE_PC1-5
22	rs17000838	49354791	1	-0.05639	0.01358	-0.08299	-0.02978	-4.154	3.334e-05	DBP	AGE_WC_INS.RESISTANCE_PC1-5
6	rs1543796	29022841	1	0.7125	0.08171	0.607	0.8362	-4.149	3.341e-05	HTN	AGE_SEX_PC1-5
7	rs6973712	155341976	4	0.01866	0.004493	0.009853	0.02747	4.153	3.345e-05	DBP	AGE_WC_INS.RESISTANCE_PC1-5
17	rs9909163	1885352	1	0.05501	0.01325	0.02905	0.08098	4.152	3.353e-05	SBP	AGE_SEX_PC1-5
22	rs17000827	49354482	4	-0.05507	0.01327	-0.08107	-0.02907	-4.151	3.372e-05	DBP	AGE_WC_INS.RESISTANCE_PC1-5
5	rs664517	111952247	3	0.04091	0.009858	0.02159	0.06023	4.15	3.385e-05	DBP	AGE_WC_INS.RESISTANCE_PC1-5
6	rs2143574	29046249	4	0.7127	0.08172	0.6072	0.8364	-4.146	3.388e-05	HTN	AGE_SEX_PC1-5
6	rs3130816	29236134	1	0.7035	0.08485	0.5957	0.8307	-4.146	3.389e-05	HTN	AGE_BMI_INS.RESISTANCE_PC1-5
20	rs4811117	51054898	4	0.1116	0.02691	0.05885	0.1643	4.147	3.433e-05	SBP	AGE_WC_INS.RESISTANCE_PC1-5
1	rs11578795	97623381	2	-0.1723	0.04156	-0.2538	-0.09088	-4.147	3.438e-05	SBP	AGE_SEX_PC1-5
6	rs3130718	29146844	1	0.7036	0.08486	0.5958	0.831	-4.142	3.442e-05	HTN	AGE_BMI_INS.RESISTANCE_PC1-5
6	rs3130816	29236134	1	0.7031	0.08508	0.5951	0.8306	-4.141	3.456e-05	HTN	AGE_WC_INS.RESISTANCE_PC1-5
11	rs2290424	9512154	1	-0.04768	0.01151	-0.07023	-0.02513	-4.144	3.484e-05	SBP	AGE_SEX_PC1-5
11	rs682842	66801472	4	1.439	0.08786	1.211	1.709	4.139	3.486e-05	HTN	AGE_WC_INS.RESISTANCE_PC1-5
6	rs209126	28904669	2	0.7131	0.08173	0.6075	0.837	-4.138	3.511e-05	HTN	AGE_SEX_PC1-5
6	rs4143771	28696854	3	0.6938	0.08837	0.5834	0.825	-4.137	3.515e-05	HTN	AGE_WC_INS.RESISTANCE_PC1-5
6	rs3117329	29259866	2	0.7039	0.08485	0.5961	0.8313	-4.137	3.517e-05	HTN	AGE_BMI_INS.RESISTANCE_PC1-5
6	rs3117329	29259866	2	0.7032	0.0851	0.5952	0.8309	-4.137	3.521e-05	HTN	AGE_WC_INS.RESISTANCE_PC1-5
1	rs11586518	212971509	1	1.412	0.08343	1.199	1.663	4.136	3.53e-05	HTN	AGE_SEX_PC1-5
3	rs7625721	174172075	4	0.02941	0.007104	0.01548	0.04333	4.14	3.546e-05	DBP	AGE_WC_INS.RESISTANCE_PC1-5
7	rs10227323	141440849	1	-0.07175	0.01734	-0.1057	-0.03778	-4.139	3.551e-05	DBP	AGE_WC_INS.RESISTANCE_PC1-5
1	rs6697826	160196445	2	0.03414	0.008249	0.01798	0.05031	4.139	3.551e-05	DBP	AGE_BMI_INS.RESISTANCE_PC1-5
6	rs4713186	28941688	2	0.7033	0.08513	0.5953	0.8311	-4.134	3.569e-05	HTN	AGE_WC_INS.RESISTANCE_PC1-5
6	rs209123	28905283	2	0.7131	0.08182	0.6074	0.8371	-4.133	3.577e-05	HTN	AGE_SEX_PC1-5
3	rs9851902	33039583	1	0.04207	0.01017	0.02213	0.062	4.136	3.6e-05	DBP	AGE_WC_INS.RESISTANCE_PC1-5
12	rs1362036	112374478	4	-0.1007	0.02435	-0.1485	-0.05299	-4.136	3.602e-05	DBP	AGE_WC_INS.RESISTANCE_PC1-5
3	rs17691268	126470706	1	0.03494	0.00845	0.01837	0.0515	4.134	3.624e-05	DBP	AGE_WC_INS.RESISTANCE_PC1-5
10	rs12262223	51370618	2	0.2596	0.06283	0.1365	0.3828	4.132	3.66e-05	SBP	AGE_WC_INS.RESISTANCE_PC1-5
1	rs17316337	62803318	3	0.02871	0.00695	0.01509	0.04233	4.132	3.669e-05	DBP	AGE_WC_INS.RESISTANCE_PC1-5
7	rs10229310	134732991	4	0.0163	0.003946	0.008567	0.02404	4.131	3.679e-05	DBP	AGE_WC_INS.RESISTANCE_PC1-5
15	rs1008507	90473510	4	0.4237	0.2081	0.2818	0.6371	-4.126	3.686e-05	HTN	AGE_SEX_PC1-5
2	rs3732031	168824641	4	0.04347	0.01052	0.02284	0.06409	4.131	3.686e-05	DBP	AGE_WC_INS.RESISTANCE_PC1-5
5	rs10063092	174553683	1	-0.09388	0.02273	-0.1384	-0.04933	-4.13	3.692e-05	SBP	AGE_BMI_INS.RESISTANCE_PC1-5
6	rs9493613	133380020	4	0.06	0.01453	0.03152	0.08848	4.13	3.701e-05	SBP	AGE_BMI_INS.RESISTANCE_PC1-5
6	rs2748254	75305271	1	-0.02146	0.005197	-0.03165	-0.01127	-4.129	3.709e-05	DBP	AGE_WC_INS.RESISTANCE_PC1-5
17	rs12103574	75056554	1	0.04756	0.01152	0.02499	0.07014	4.129	3.712e-05	DBP	AGE_SEX_PC1-5
6	rs3131083	29072200	1	0.714	0.08169	0.6084	0.838	-4.124	3.731e-05	HTN	AGE_SEX_PC1-5
3	rs2230344	98532142	4	0.05931	0.01437	0.03114	0.08748	4.127	3.746e-05	SBP	AGE_WC_INS.RESISTANCE_PC1-5
8	rs4073782	142578671	4	0.5961	0.1255	0.4662	0.7624	-4.122	3.75e-05	HTN	AGE_WC_INS.RESISTANCE_PC1-5
2	rs17034152	67702541	2	0.08297	0.02011	0.04356	0.1224	4.126	3.752e-05	DBP	AGE_SEX_PC1-5
15	rs17753089	72588333	4	0.6545	0.1028	0.535	0.8007	-4.122	3.764e-05	HTN	AGE_SEX_PC1-5
1	rs7553222	81211713	3	0.645	0.1064	0.5236	0.7945	-4.121	3.767e-05	HTN	AGE_SEX_PC1-5
3	rs13340122	174166503	4	0.02847	0.006901	0.01494	0.04199	4.125	3.783e-05	DBP	AGE_WC_INS.RESISTANCE_PC1-5
6	rs3130718	29146844	1	0.7042	0.0851	0.596	0.8321	-4.12	3.784e-05	HTN	AGE_WC_INS.RESISTANCE_PC1-5
2	rs6735177	67697238	1	0.08294	0.02011	0.04352	0.1224	4.124	3.793e-05	DBP	AGE_SEX_PC1-5
4	rs7677869	7985133	4	-0.04558	0.01105	-0.06724	-0.02391	-4.124	3.799e-05	SBP	AGE_WC_INS.RESISTANCE_PC1-5
1	rs742257	209621957	1	0.02608	0.006326	0.01368	0.03848	4.123	3.81e-05	DBP	AGE_BMI_INS.RESISTANCE_PC1-5
10	rs4935474	53862475	3	0.04471	0.01085	0.02346	0.06597	4.123	3.813e-05	DBP	AGE_SEX_PC1-5
1	rs7553222	81211713	3	0.6342	0.1106	0.5106	0.7877	-4.119	3.813e-05	HTN	AGE_WC_INS.RESISTANCE_PC1-5
5	rs1566385	111794777	3	0.04991	0.01211	0.02618	0.07364	4.122	3.819e-05	DBP	AGE_SEX_PC1-5
6	rs6456895	29072118	1	0.7144	0.08166	0.6088	0.8384	-4.118	3.821e-05	HTN	AGE_SEX_PC1-5
9	rs12351561	128407249	2	0.07957	0.01931	0.04172	0.1174	4.12	3.852e-05	SBP	AGE_BMI_INS.RESISTANCE_PC1-5
11	rs17613700	44593628	1	1.771	0.1389	1.349	2.325	4.116	3.861e-05	HTN	AGE_SEX_PC1-5
6	rs855375	9821924	4	0.02122	0.005152	0.01112	0.03132	4.119	3.872e-05	DBP	AGE_SEX_PC1-5
5	rs1402915	62897659	1	0.05072	0.01231	0.02658	0.07485	4.119	3.881e-05	SBP	AGE_BMI_INS.RESISTANCE_PC1-5
6	rs2184783	133354632	4	0.02446	0.00594	0.01282	0.03611	4.118	3.886e-05	DBP	AGE_BMI_INS.RESISTANCE_PC1-5
6	rs3130763	29111379	2	0.7147	0.08168	0.609	0.8388	-4.112	3.918e-05	HTN	AGE_SEX_PC1-5
6	rs6456876	28951159	2	0.7142	0.08184	0.6084	0.8385	-4.112	3.923e-05	HTN	AGE_SEX_PC1-5
10	rs10508637	20984509	4	0.6466	0.1061	0.5252	0.796	-4.11	3.95e-05	HTN	AGE_WC_INS.RESISTANCE_PC1-5
4	rs7657148	52079995	1	0.1708	0.04153	0.08943	0.2522	4.113	3.972e-05	SBP	AGE_BMI_INS.RESISTANCE_PC1-5
4	rs843605	120505729	2	-0.01805	0.004388	-0.02665	-0.009447	-4.113	3.979e-05	DBP	AGE_SEX_PC1-5
1	rs952477	147778086	4	0.01497	0.003641	0.007837	0.02211	4.113	3.982e-05	DBP	AGE_SEX_PC1-5
11	rs8177374	126292948	4	0.0829	0.02016	0.04339	0.1224	4.112	3.99e-05	SBP	AGE_WC_INS.RESISTANCE_PC1-5
11	rs4756683	33422041	1	1.487	0.09661	1.231	1.797	4.107	4.009e-05	HTN	AGE_BMI_INS.RESISTANCE_PC1-5
4	rs876365	109068311	2	0.06287	0.01529	0.0329	0.09285	4.111	4.011e-05	SBP	AGE_SEX_PC1-5
2	rs12712867	42908675	1	-0.02205	0.005364	-0.03256	-0.01153	-4.11	4.033e-05	DBP	AGE_BMI_INS.RESISTANCE_PC1-5
6	rs3130830	29268945	3	0.7059	0.08485	0.5977	0.8336	-4.105	4.038e-05	HTN	AGE_BMI_INS.RESISTANCE_PC1-5
11	rs7129251	25318585	4	0.06494	0.0158	0.03397	0.09592	4.109	4.041e-05	DBP	AGE_BMI_INS.RESISTANCE_PC1-5
21	rs17000348	24752893	3	-0.1415	0.03446	-0.2091	-0.074	-4.108	4.069e-05	SBP	AGE_SEX_PC1-5
18	rs11081403	8664896	4	0.0246	0.00599	0.01286	0.03634	4.107	4.082e-05	DBP	AGE_BMI_INS.RESISTANCE_PC1-5
6	rs1004062	28934356	4	0.7151	0.08175	0.6092	0.8393	-4.102	4.088e-05	HTN	AGE_SEX_PC1-5
21	rs11911359	24753049	1	-0.143	0.03483	-0.2113	-0.07476	-4.106	4.092e-05	SBP	AGE_SEX_PC1-5
12	rs7314502	28462300	3	0.05504	0.01341	0.02877	0.08131	4.106	4.103e-05	SBP	AGE_SEX_PC1-5
6	rs2050230	29044150	3	0.7153	0.08171	0.6094	0.8395	-4.101	4.111e-05	HTN	AGE_SEX_PC1-5
6	rs3130729	29157970	4	0.704	0.08557	0.5953	0.8326	-4.101	4.112e-05	HTN	AGE_WC_INS.RESISTANCE_PC1-5
7	rs17356935	106357500	1	-0.02319	0.00565	-0.03427	-0.01212	-4.105	4.12e-05	DBP	AGE_BMI_INS.RESISTANCE_PC1-5
6	rs2206041	29210829	2	0.7057	0.085	0.5974	0.8337	-4.1	4.13e-05	HTN	AGE_WC_INS.RESISTANCE_PC1-5
1	rs761483	55408611	2	0.03378	0.008229	0.01765	0.0499	4.104	4.131e-05	DBP	AGE_BMI_INS.RESISTANCE_PC1-5
2	rs11673740	85805108	2	-0.1741	0.04244	-0.2573	-0.09097	-4.103	4.144e-05	SBP	AGE_SEX_PC1-5
12	rs1434425	82993539	4	0.05779	0.01408	0.03019	0.0854	4.103	4.144e-05	DBP	AGE_WC_INS.RESISTANCE_PC1-5
12	rs7301563	5456966	4	-0.06394	0.01558	-0.09448	-0.0334	-4.103	4.144e-05	SBP	AGE_WC_INS.RESISTANCE_PC1-5
16	rs17620925	73104091	1	0.05023	0.01224	0.02624	0.07422	4.103	4.151e-05	SBP	AGE_SEX_PC1-5
2	rs17597696	33550598	3	-0.09937	0.02422	-0.1468	-0.0519	-4.103	4.157e-05	SBP	AGE_SEX_PC1-5
6	rs2206040	29210737	2	0.7058	0.085	0.5975	0.8338	-4.098	4.164e-05	HTN	AGE_WC_INS.RESISTANCE_PC1-5
6	rs3130830	29268945	3	0.7056	0.0851	0.5972	0.8336	-4.098	4.166e-05	HTN	AGE_WC_INS.RESISTANCE_PC1-5
20	rs4413212	48632651	2	0.7146	0.08204	0.6084	0.8392	-4.096	4.196e-05	HTN	AGE_SEX_PC1-5
4	rs7685332	135621981	2	0.02185	0.005329	0.01141	0.0323	4.1	4.201e-05	DBP	AGE_WC_INS.RESISTANCE_PC1-5
2	rs1191691	113327932	1	1.469	0.09392	1.222	1.766	4.096	4.208e-05	HTN	AGE_BMI_INS.RESISTANCE_PC1-5
12	rs1796173	83015952	4	0.05999	0.01463	0.0313	0.08867	4.099	4.223e-05	DBP	AGE_WC_INS.RESISTANCE_PC1-5
6	rs7768299	29022418	2	0.7154	0.0818	0.6094	0.8398	-4.095	4.226e-05	HTN	AGE_SEX_PC1-5
6	rs9393941	29077855	1	0.7158	0.08168	0.6099	0.8401	-4.093	4.249e-05	HTN	AGE_SEX_PC1-5
15	rs12595720	56032253	2	0.6087	0.1213	0.4799	0.772	-4.093	4.258e-05	HTN	AGE_SEX_PC1-5
11	rs5242	14967452	1	-0.06339	0.01547	-0.09372	-0.03306	-4.097	4.262e-05	SBP	AGE_BMI_INS.RESISTANCE_PC1-5
3	rs4858571	24009461	4	0.1131	0.0276	0.05895	0.1672	4.095	4.29e-05	SBP	AGE_BMI_INS.RESISTANCE_PC1-5
6	rs932776	28933257	2	0.7158	0.08174	0.6099	0.8402	-4.09	4.319e-05	HTN	AGE_SEX_PC1-5
11	rs4627077	23926918	3	0.02493	0.006089	0.01299	0.03686	4.094	4.323e-05	DBP	AGE_BMI_INS.RESISTANCE_PC1-5
4	rs843605	120505729	2	-0.02661	0.006499	-0.03934	-0.01387	-4.094	4.325e-05	DBP	AGE_BMI_INS.RESISTANCE_PC1-5
2	rs13420239	157556366	3	0.04377	0.01069	0.02281	0.06473	4.093	4.335e-05	DBP	AGE_WC_INS.RESISTANCE_PC1-5
11	rs12786155	126268558	4	0.09836	0.02404	0.05125	0.1455	4.092	4.351e-05	SBP	AGE_BMI_INS.RESISTANCE_PC1-5
18	rs9949154	11494244	4	0.02704	0.006609	0.01409	0.04	4.092	4.362e-05	DBP	AGE_WC_INS.RESISTANCE_PC1-5
3	rs9873691	77097888	1	0.01977	0.004833	0.0103	0.02924	4.091	4.363e-05	DBP	AGE_WC_INS.RESISTANCE_PC1-5
4	rs7678936	99157733	1	0.1884	0.04606	0.09815	0.2787	4.091	4.373e-05	SBP	AGE_WC_INS.RESISTANCE_PC1-5
6	rs9478812	150774243	1	-0.02683	0.006562	-0.03969	-0.01397	-4.089	4.403e-05	DBP	AGE_BMI_INS.RESISTANCE_PC1-5
8	rs11987589	74773239	4	0.2247	0.3655	0.1098	0.46	-4.085	4.412e-05	HTN	AGE_BMI_INS.RESISTANCE_PC1-5
11	rs682842	66801472	4	1.43	0.0875	1.204	1.697	4.084	4.423e-05	HTN	AGE_BMI_INS.RESISTANCE_PC1-5
2	rs6736007	222187118	4	0.01506	0.003684	0.00784	0.02228	4.088	4.426e-05	DBP	AGE_SEX_PC1-5
7	rs2527900	99927618	3	-0.06047	0.01479	-0.08947	-0.03148	-4.088	4.427e-05	SBP	AGE_BMI_INS.RESISTANCE_PC1-5
9	rs11139105	81267362	2	1.624	0.1187	1.287	2.049	4.083	4.445e-05	HTN	AGE_BMI_INS.RESISTANCE_PC1-5
12	rs11109641	78399250	3	-0.05069	0.0124	-0.075	-0.02638	-4.087	4.447e-05	SBP	AGE_WC_INS.RESISTANCE_PC1-5
2	rs2373305	37802388	2	0.01574	0.003852	0.00819	0.02329	4.086	4.462e-05	DBP	AGE_SEX_PC1-5
6	rs3130766	29119052	4	0.7166	0.08165	0.6106	0.841	-4.081	4.475e-05	HTN	AGE_SEX_PC1-5
6	rs6939576	28701538	1	0.6666	0.09937	0.5487	0.81	-4.081	4.48e-05	HTN	AGE_SEX_PC1-5
13	rs9560468	89831728	2	-0.05203	0.01274	-0.077	-0.02707	-4.085	4.482e-05	SBP	AGE_WC_INS.RESISTANCE_PC1-5
18	rs17071470	63697934	4	-0.02502	0.006124	-0.03702	-0.01301	-4.085	4.487e-05	DBP	AGE_WC_INS.RESISTANCE_PC1-5
3	rs9873501	77097642	1	0.01977	0.004841	0.01028	0.02926	4.084	4.506e-05	DBP	AGE_WC_INS.RESISTANCE_PC1-5
13	rs9543506	35164293	3	1.465	0.09364	1.219	1.76	4.078	4.536e-05	HTN	AGE_WC_INS.RESISTANCE_PC1-5
2	rs4676325	107205028	1	-0.137	0.03355	-0.2027	-0.0712	-4.082	4.542e-05	SBP	AGE_SEX_PC1-5
16	rs174827	24203928	4	0.03607	0.008837	0.01875	0.05339	4.081	4.555e-05	DBP	AGE_SEX_PC1-5
4	rs7663310	101644323	1	0.6592	0.1022	0.5395	0.8054	-4.077	4.556e-05	HTN	AGE_BMI_INS.RESISTANCE_PC1-5
4	rs905772	135622386	4	0.02162	0.005299	0.01124	0.03201	4.081	4.573e-05	DBP	AGE_WC_INS.RESISTANCE_PC1-5
7	rs6952290	8852764	3	0.03897	0.00955	0.02025	0.05769	4.08	4.575e-05	DBP	AGE_WC_INS.RESISTANCE_PC1-5
6	rs929121	117288224	4	-0.04784	0.01173	-0.07082	-0.02486	-4.08	4.586e-05	SBP	AGE_SEX_PC1-5
18	rs17661298	50385628	4	0.05412	0.01327	0.02812	0.08012	4.08	4.589e-05	DBP	AGE_WC_INS.RESISTANCE_PC1-5
21	rs3788171	45163674	3	0.03101	0.007601	0.01611	0.0459	4.079	4.605e-05	DBP	AGE_WC_INS.RESISTANCE_PC1-5
6	rs3129097	29109576	4	0.717	0.08165	0.611	0.8414	-4.075	4.609e-05	HTN	AGE_SEX_PC1-5
2	rs4353658	114855888	1	-0.04638	0.01137	-0.06866	-0.02409	-4.079	4.609e-05	SBP	AGE_SEX_PC1-5
1	rs11586518	212971509	1	1.424	0.08684	1.202	1.689	4.074	4.624e-05	HTN	AGE_WC_INS.RESISTANCE_PC1-5
6	rs209148	28889492	3	0.7164	0.08187	0.6102	0.8411	-4.074	4.626e-05	HTN	AGE_SEX_PC1-5
15	rs748432	100294903	1	0.1395	0.0342	0.07242	0.2065	4.077	4.635e-05	SBP	AGE_WC_INS.RESISTANCE_PC1-5
6	rs17426727	150828697	4	-0.04777	0.01172	-0.07074	-0.0248	-4.076	4.661e-05	DBP	AGE_BMI_INS.RESISTANCE_PC1-5
6	rs9380109	29090194	2	0.7172	0.08165	0.6111	0.8417	-4.071	4.681e-05	HTN	AGE_SEX_PC1-5
6	rs2024679	29259340	3	0.7072	0.0851	0.5986	0.8356	-4.071	4.682e-05	HTN	AGE_WC_INS.RESISTANCE_PC1-5
8	rs6469303	110368322	1	-0.1116	0.0274	-0.1653	-0.05793	-4.074	4.696e-05	SBP	AGE_BMI_INS.RESISTANCE_PC1-5
7	rs39425	25065933	1	0.04389	0.01078	0.02277	0.06501	4.073	4.717e-05	DBP	AGE_WC_INS.RESISTANCE_PC1-5
3	rs7635421	74473984	1	0.5369	0.1529	0.3979	0.7244	-4.069	4.727e-05	HTN	AGE_WC_INS.RESISTANCE_PC1-5
6	rs3130829	29268123	1	0.7043	0.08619	0.5948	0.8339	-4.068	4.749e-05	HTN	AGE_WC_INS.RESISTANCE_PC1-5
9	rs11139105	81267362	2	1.621	0.1188	1.284	2.046	4.068	4.75e-05	HTN	AGE_WC_INS.RESISTANCE_PC1-5
6	rs2071790	28944025	1	0.7172	0.08172	0.6111	0.8418	-4.067	4.768e-05	HTN	AGE_SEX_PC1-5
1	rs4652738	182644531	1	0.06193	0.01522	0.0321	0.09176	4.07	4.793e-05	DBP	AGE_BMI_INS.RESISTANCE_PC1-5
6	rs3117327	29271373	2	0.7076	0.08509	0.5989	0.836	-4.065	4.799e-05	HTN	AGE_WC_INS.RESISTANCE_PC1-5
1	rs1758780	182647690	3	0.06248	0.01535	0.03238	0.09257	4.069	4.8e-05	DBP	AGE_BMI_INS.RESISTANCE_PC1-5
9	rs10491510	35040248	4	0.05534	0.0136	0.02868	0.082	4.069	4.808e-05	DBP	AGE_WC_INS.RESISTANCE_PC1-5
6	rs6904975	28984258	1	0.7172	0.0818	0.6109	0.8419	-4.064	4.818e-05	HTN	AGE_SEX_PC1-5
13	rs1333347	27326067	4	0.02611	0.006418	0.01353	0.03869	4.068	4.834e-05	DBP	AGE_SEX_PC1-5
6	rs209122	28907725	4	0.7173	0.08176	0.6111	0.842	-4.063	4.834e-05	HTN	AGE_SEX_PC1-5
3	rs343401	5298743	4	0.6711	0.09815	0.5537	0.8135	-4.063	4.837e-05	HTN	AGE_BMI_INS.RESISTANCE_PC1-5
1	rs1758779	182647001	4	0.06222	0.0153	0.03224	0.09221	4.067	4.839e-05	DBP	AGE_BMI_INS.RESISTANCE_PC1-5
5	rs1490046	174529044	1	-0.1118	0.02749	-0.1657	-0.05794	-4.067	4.842e-05	SBP	AGE_BMI_INS.RESISTANCE_PC1-5
14	rs7147286	54891947	1	1.474	0.09548	1.222	1.777	4.063	4.846e-05	HTN	AGE_SEX_PC1-5
16	rs6564905	81631797	4	-0.05368	0.0132	-0.07956	-0.02781	-4.067	4.854e-05	SBP	AGE_SEX_PC1-5
6	rs3117328	29262800	2	0.7083	0.08489	0.5998	0.8366	-4.062	4.863e-05	HTN	AGE_BMI_INS.RESISTANCE_PC1-5
6	rs3117328	29262800	2	0.7077	0.08513	0.5989	0.8362	-4.062	4.867e-05	HTN	AGE_WC_INS.RESISTANCE_PC1-5
6	rs3117327	29271373	2	0.7085	0.08484	0.6	0.8367	-4.062	4.875e-05	HTN	AGE_BMI_INS.RESISTANCE_PC1-5
6	rs3131091	29105317	1	0.7175	0.08173	0.6113	0.8422	-4.061	4.881e-05	HTN	AGE_SEX_PC1-5
6	rs2024679	29259340	3	0.7085	0.08485	0.6	0.8367	-4.061	4.883e-05	HTN	AGE_BMI_INS.RESISTANCE_PC1-5
6	rs3129109	29116455	4	0.7178	0.08164	0.6117	0.8424	-4.061	4.891e-05	HTN	AGE_SEX_PC1-5
6	rs3130756	29049324	1	0.7175	0.08177	0.6113	0.8423	-4.059	4.919e-05	HTN	AGE_SEX_PC1-5
7	rs2572011	99889448	4	-0.06002	0.01477	-0.08898	-0.03107	-4.063	4.922e-05	SBP	AGE_BMI_INS.RESISTANCE_PC1-5
4	rs6553459	169792015	1	0.1308	0.0322	0.06768	0.1939	4.062	4.952e-05	DBP	AGE_BMI_INS.RESISTANCE_PC1-5
8	rs4521783	5447244	2	-0.04677	0.01152	-0.06935	-0.02419	-4.06	4.986e-05	SBP	AGE_SEX_PC1-5
8	rs10505143	110268347	2	-0.12	0.02957	-0.178	-0.06207	-4.059	5.021e-05	SBP	AGE_BMI_INS.RESISTANCE_PC1-5
20	rs2425771	46189910	1	0.06748	0.01663	0.03489	0.1001	4.058	5.039e-05	DBP	AGE_BMI_INS.RESISTANCE_PC1-5
20	rs4810837	48612619	3	0.7075	0.08537	0.5985	0.8363	-4.054	5.043e-05	HTN	AGE_WC_INS.RESISTANCE_PC1-5
13	rs2104580	27167830	2	0.06297	0.01552	0.03255	0.0934	4.057	5.066e-05	DBP	AGE_BMI_INS.RESISTANCE_PC1-5
6	rs2394512	29024407	1	0.7182	0.08166	0.612	0.8429	-4.053	5.066e-05	HTN	AGE_SEX_PC1-5
4	rs1665851	180127696	1	0.1188	0.0293	0.06142	0.1763	4.056	5.069e-05	DBP	AGE_BMI_INS.RESISTANCE_PC1-5
14	rs17109180	71240800	1	0.05935	0.01463	0.03067	0.08803	4.056	5.073e-05	DBP	AGE_SEX_PC1-5
7	rs9986899	22546237	2	0.1243	0.03065	0.06421	0.1844	4.055	5.106e-05	DBP	AGE_BMI_INS.RESISTANCE_PC1-5
22	rs7288250	23596017	4	0.04622	0.0114	0.02388	0.06857	4.055	5.109e-05	SBP	AGE_SEX_PC1-5
6	rs6941946	29020806	1	0.7184	0.08167	0.6121	0.8431	-4.05	5.115e-05	HTN	AGE_SEX_PC1-5
10	rs16909609	56878979	4	0.02651	0.00654	0.0137	0.03933	4.054	5.117e-05	DBP	AGE_SEX_PC1-5
3	rs1457586	21572093	2	0.02213	0.005458	0.01143	0.03282	4.054	5.128e-05	DBP	AGE_SEX_PC1-5
11	rs11226805	105611297	4	0.7038	0.08675	0.5937	0.8342	-4.049	5.134e-05	HTN	AGE_SEX_PC1-5
6	rs4947339	28948475	4	0.7182	0.08174	0.6119	0.843	-4.049	5.135e-05	HTN	AGE_SEX_PC1-5
9	rs7034609	16260886	3	0.04439	0.01096	0.02292	0.06587	4.051	5.186e-05	DBP	AGE_SEX_PC1-5
1	rs2236902	209707700	3	0.06119	0.01511	0.03158	0.09079	4.051	5.192e-05	DBP	AGE_SEX_PC1-5
2	rs17597696	33550598	3	0.09011	0.02225	0.0465	0.1337	4.05	5.206e-05	SBP	AGE_WC_INS.RESISTANCE_PC1-5
3	rs1382167	21595051	2	0.02887	0.007132	0.0149	0.04285	4.049	5.242e-05	DBP	AGE_BMI_INS.RESISTANCE_PC1-5
1	rs2282740	209726962	1	0.06313	0.01559	0.03257	0.09369	4.048	5.244e-05	DBP	AGE_SEX_PC1-5
6	rs3130758	29075160	4	0.7173	0.08215	0.6106	0.8426	-4.044	5.245e-05	HTN	AGE_SEX_PC1-5
1	rs17015076	209739248	4	0.0633	0.01564	0.03265	0.09396	4.047	5.271e-05	DBP	AGE_SEX_PC1-5
17	rs2239925	45108452	4	-0.01562	0.003859	-0.02318	-0.008053	-4.047	5.286e-05	DBP	AGE_SEX_PC1-5
6	rs6456901	29087665	4	0.7179	0.08198	0.6114	0.8431	-4.042	5.301e-05	HTN	AGE_SEX_PC1-5
12	rs11109641	78399250	3	-0.0591	0.01461	-0.08774	-0.03045	-4.044	5.348e-05	SBP	AGE_BMI_INS.RESISTANCE_PC1-5
6	rs3130829	29268123	1	0.7162	0.08267	0.609	0.8421	-4.038	5.382e-05	HTN	AGE_SEX_PC1-5
15	rs7178949	80485812	3	0.03962	0.009802	0.02041	0.05883	4.042	5.385e-05	DBP	AGE_SEX_PC1-5
6	rs1476016	28954942	1	0.7187	0.0818	0.6122	0.8437	-4.038	5.391e-05	HTN	AGE_SEX_PC1-5
3	rs4680326	156997661	3	-0.03285	0.008128	-0.04878	-0.01692	-4.042	5.391e-05	DBP	AGE_BMI_INS.RESISTANCE_PC1-5
10	rs12250242	123494900	2	0.05616	0.0139	0.02892	0.08339	4.041	5.418e-05	SBP	AGE_BMI_INS.RESISTANCE_PC1-5
5	rs1389312	112064188	3	0.03873	0.009584	0.01994	0.05751	4.041	5.418e-05	DBP	AGE_SEX_PC1-5
6	rs3129110	29117451	3	0.7192	0.08167	0.6128	0.844	-4.036	5.433e-05	HTN	AGE_SEX_PC1-5
6	rs10946940	27592808	1	0.01685	0.004174	0.008674	0.02503	4.038	5.476e-05	DBP	AGE_SEX_PC1-5
11	rs10742710	44448749	4	0.0467	0.01157	0.02404	0.06937	4.038	5.477e-05	SBP	AGE_SEX_PC1-5
2	rs10520241	79444726	3	-0.05196	0.01287	-0.07719	-0.02674	-4.037	5.5e-05	DBP	AGE_WC_INS.RESISTANCE_PC1-5
14	rs2050528	27247392	2	-0.03381	0.008377	-0.05023	-0.0174	-4.036	5.52e-05	DBP	AGE_BMI_INS.RESISTANCE_PC1-5
6	rs3805787	121437761	3	0.01843	0.004565	0.00948	0.02738	4.037	5.52e-05	DBP	AGE_SEX_PC1-5
4	rs1980381	11326932	2	0.07157	0.01774	0.0368	0.1063	4.035	5.555e-05	SBP	AGE_WC_INS.RESISTANCE_PC1-5
3	rs9835484	84693419	2	0.5341	0.1556	0.3937	0.7245	-4.031	5.56e-05	HTN	AGE_WC_INS.RESISTANCE_PC1-5
7	rs2519672	106356718	1	-0.02285	0.005664	-0.03395	-0.01175	-4.034	5.571e-05	DBP	AGE_BMI_INS.RESISTANCE_PC1-5
5	rs7723208	174611765	4	-0.0274	0.006793	-0.04071	-0.01409	-4.034	5.58e-05	DBP	AGE_BMI_INS.RESISTANCE_PC1-5
15	rs7183405	46652456	4	-0.01512	0.003749	-0.02247	-0.007774	-4.034	5.586e-05	DBP	AGE_SEX_PC1-5
4	rs1432336	69610877	4	0.08586	0.02129	0.04414	0.1276	4.034	5.587e-05	SBP	AGE_WC_INS.RESISTANCE_PC1-5
2	rs7569824	233813128	4	0.02355	0.00584	0.0121	0.035	4.033	5.608e-05	DBP	AGE_BMI_INS.RESISTANCE_PC1-5
3	rs9856565	117215004	4	-0.02366	0.005869	-0.03517	-0.01216	-4.032	5.616e-05	DBP	AGE_BMI_INS.RESISTANCE_PC1-5
22	rs5746758	19509359	3	0.02186	0.005421	0.01123	0.03248	4.032	5.631e-05	DBP	AGE_SEX_PC1-5
1	rs2236902	209707700	3	0.09025	0.02239	0.04638	0.1341	4.032	5.632e-05	DBP	AGE_BMI_INS.RESISTANCE_PC1-5
1	rs17015076	209739248	4	0.09331	0.02314	0.04794	0.1387	4.031	5.639e-05	DBP	AGE_BMI_INS.RESISTANCE_PC1-5
3	rs9839037	157021636	3	-0.0329	0.008162	-0.0489	-0.01691	-4.031	5.643e-05	DBP	AGE_BMI_INS.RESISTANCE_PC1-5
4	rs9312559	174728965	1	0.02437	0.006049	0.01251	0.03622	4.029	5.698e-05	DBP	AGE_BMI_INS.RESISTANCE_PC1-5
1	rs2282740	209726962	1	0.09308	0.02311	0.04779	0.1384	4.028	5.718e-05	DBP	AGE_BMI_INS.RESISTANCE_PC1-5
6	rs9486594	107351323	2	0.1374	0.03411	0.07053	0.2042	4.027	5.733e-05	SBP	AGE_WC_INS.RESISTANCE_PC1-5
7	rs17356935	106357500	1	-0.01536	0.003814	-0.02283	-0.007881	-4.026	5.769e-05	DBP	AGE_SEX_PC1-5
6	rs1925163	56262823	1	1.415	0.08627	1.195	1.675	4.022	5.769e-05	HTN	AGE_BMI_INS.RESISTANCE_PC1-5
2	rs10490046	40403538	2	-0.06367	0.01582	-0.09467	-0.03268	-4.026	5.771e-05	SBP	AGE_BMI_INS.RESISTANCE_PC1-5
6	rs3130829	29268123	1	0.7077	0.08597	0.598	0.8376	-4.022	5.779e-05	HTN	AGE_BMI_INS.RESISTANCE_PC1-5
14	rs1958048	33747940	3	0.255	0.06335	0.1308	0.3792	4.026	5.78e-05	SBP	AGE_WC_INS.RESISTANCE_PC1-5
2	rs16844863	160198804	3	0.02817	0.006997	0.01445	0.04188	4.025	5.782e-05	DBP	AGE_SEX_PC1-5
16	rs1080481	73100332	1	0.04915	0.01221	0.02521	0.07309	4.024	5.811e-05	SBP	AGE_SEX_PC1-5
5	rs3213096	159323321	4	0.1377	0.03425	0.0706	0.2049	4.021	5.895e-05	SBP	AGE_WC_INS.RESISTANCE_PC1-5
3	rs980933	148151450	1	0.6182	0.1198	0.4889	0.7817	-4.016	5.916e-05	HTN	AGE_SEX_PC1-5
12	rs6487684	28490280	4	0.05427	0.0135	0.02781	0.08074	4.02	5.92e-05	SBP	AGE_SEX_PC1-5
9	rs2428082	133893464	4	0.04762	0.01185	0.02439	0.07084	4.019	5.951e-05	SBP	AGE_SEX_PC1-5
4	rs7661191	181501747	3	-0.06839	0.01702	-0.1017	-0.03502	-4.017	5.981e-05	SBP	AGE_SEX_PC1-5
11	rs2283255	17473504	1	-0.02193	0.005458	-0.03262	-0.01123	-4.017	5.984e-05	DBP	AGE_BMI_INS.RESISTANCE_PC1-5
21	rs8127499	33176268	4	0.0494	0.0123	0.0253	0.0735	4.017	5.984e-05	SBP	AGE_BMI_INS.RESISTANCE_PC1-5
2	rs1868090	46411424	3	0.06163	0.01534	0.03156	0.09171	4.017	5.993e-05	DBP	AGE_BMI_INS.RESISTANCE_PC1-5
2	rs4433986	66533179	1	0.04631	0.01153	0.02371	0.06891	4.016	6.007e-05	SBP	AGE_WC_INS.RESISTANCE_PC1-5
8	rs1569364	115617505	2	0.6959	0.09039	0.5829	0.8307	-4.011	6.035e-05	HTN	AGE_WC_INS.RESISTANCE_PC1-5
8	rs11783953	83918254	4	0.04351	0.01084	0.02227	0.06476	4.015	6.048e-05	DBP	AGE_SEX_PC1-5
14	rs1954422	95003569	4	0.05281	0.01315	0.02703	0.07859	4.015	6.049e-05	SBP	AGE_BMI_INS.RESISTANCE_PC1-5
9	rs4342663	9422159	4	1.408	0.08533	1.191	1.664	4.011	6.053e-05	HTN	AGE_BMI_INS.RESISTANCE_PC1-5
10	rs12763436	25468166	4	0.03789	0.00944	0.01939	0.05639	4.014	6.075e-05	DBP	AGE_SEX_PC1-5
11	rs11037684	43855279	3	0.04827	0.01203	0.0247	0.07185	4.013	6.086e-05	DBP	AGE_WC_INS.RESISTANCE_PC1-5
9	rs16929887	114527006	3	0.1944	0.04844	0.09946	0.2893	4.013	6.091e-05	SBP	AGE_WC_INS.RESISTANCE_PC1-5
1	rs6673648	55429220	2	0.0322	0.008026	0.01647	0.04793	4.012	6.117e-05	DBP	AGE_BMI_INS.RESISTANCE_PC1-5
9	rs12552765	99022925	1	0.0216	0.005383	0.01105	0.03215	4.012	6.125e-05	DBP	AGE_WC_INS.RESISTANCE_PC1-5
2	rs1191691	113327932	1	1.458	0.09418	1.213	1.754	4.007	6.139e-05	HTN	AGE_WC_INS.RESISTANCE_PC1-5
9	rs4342663	9422159	4	1.409	0.08562	1.192	1.667	4.007	6.141e-05	HTN	AGE_WC_INS.RESISTANCE_PC1-5
11	rs7941193	126500948	1	0.07181	0.01791	0.03672	0.1069	4.011	6.159e-05	SBP	AGE_SEX_PC1-5
19	rs7250780	32632670	2	0.02902	0.007239	0.01483	0.04321	4.009	6.192e-05	DBP	AGE_SEX_PC1-5
4	rs6823497	39384201	1	0.01401	0.003495	0.00716	0.02086	4.009	6.202e-05	DBP	AGE_WC_INS.RESISTANCE_PC1-5
9	rs2890765	7853855	3	0.0355	0.008858	0.01814	0.05286	4.008	6.217e-05	DBP	AGE_WC_INS.RESISTANCE_PC1-5
11	rs7104568	9435797	1	-0.04568	0.0114	-0.06802	-0.02333	-4.006	6.278e-05	SBP	AGE_SEX_PC1-5
7	rs10267997	67595436	4	-0.01498	0.003741	-0.02232	-0.007652	-4.006	6.291e-05	DBP	AGE_WC_INS.RESISTANCE_PC1-5
5	rs6868665	73816523	1	0.05275	0.01317	0.02694	0.07855	4.005	6.292e-05	SBP	AGE_SEX_PC1-5
1	rs4661718	16179413	4	0.01447	0.003613	0.007389	0.02155	4.005	6.312e-05	DBP	AGE_SEX_PC1-5
6	rs7774255	29306579	4	0.7109	0.08529	0.6015	0.8403	-4.001	6.32e-05	HTN	AGE_WC_INS.RESISTANCE_PC1-5
4	rs151378	102199886	3	0.04948	0.01236	0.02526	0.07371	4.004	6.341e-05	SBP	AGE_BMI_INS.RESISTANCE_PC1-5
17	rs317339	33916401	1	0.01824	0.004557	0.009309	0.02717	4.003	6.36e-05	DBP	AGE_WC_INS.RESISTANCE_PC1-5
11	rs594313	66841520	2	1.422	0.088	1.197	1.689	3.999	6.364e-05	HTN	AGE_WC_INS.RESISTANCE_PC1-5
17	rs12603470	72476346	4	0.02181	0.005448	0.01113	0.03248	4.003	6.369e-05	DBP	AGE_SEX_PC1-5
8	rs11987589	74773239	4	0.2265	0.3715	0.1093	0.4691	-3.997	6.405e-05	HTN	AGE_WC_INS.RESISTANCE_PC1-5
13	rs12863816	42917712	4	-0.01731	0.004326	-0.02578	-0.008828	-4.001	6.418e-05	DBP	AGE_SEX_PC1-5
1	rs10789437	43585076	3	-0.01869	0.004674	-0.02786	-0.009534	-4	6.448e-05	DBP	AGE_SEX_PC1-5
19	rs13345904	32639623	2	0.02918	0.007295	0.01488	0.04348	4	6.45e-05	DBP	AGE_SEX_PC1-5
10	rs4537693	105636389	4	-0.02469	0.006173	-0.03679	-0.01259	-3.999	6.456e-05	DBP	AGE_BMI_INS.RESISTANCE_PC1-5
8	rs7000415	20800719	4	0.01521	0.003805	0.007755	0.02267	3.998	6.485e-05	DBP	AGE_SEX_PC1-5
7	rs10251705	156073776	4	0.058	0.01451	0.02957	0.08643	3.998	6.488e-05	DBP	AGE_BMI_INS.RESISTANCE_PC1-5
4	rs1857913	75360760	2	1.438	0.09095	1.203	1.718	3.993	6.524e-05	HTN	AGE_BMI_INS.RESISTANCE_PC1-5
5	rs729853	151667367	4	-0.0837	0.02094	-0.1248	-0.04266	-3.997	6.528e-05	SBP	AGE_BMI_INS.RESISTANCE_PC1-5
5	rs10941528	40962761	4	0.04981	0.01246	0.02538	0.07424	3.997	6.534e-05	SBP	AGE_WC_INS.RESISTANCE_PC1-5
1	rs12751197	98262224	2	-0.02581	0.006459	-0.03847	-0.01315	-3.996	6.56e-05	DBP	AGE_BMI_INS.RESISTANCE_PC1-5
17	rs2683219	73770018	4	0.04915	0.0123	0.02504	0.07325	3.996	6.561e-05	SBP	AGE_BMI_INS.RESISTANCE_PC1-5
20	rs827946	48158716	4	0.01546	0.003869	0.007874	0.02304	3.995	6.576e-05	DBP	AGE_SEX_PC1-5
18	rs1954987	73581945	3	0.015	0.003756	0.007639	0.02236	3.993	6.618e-05	DBP	AGE_SEX_PC1-5
4	rs7438285	32950868	3	0.5889	0.1327	0.4541	0.7639	-3.989	6.625e-05	HTN	AGE_WC_INS.RESISTANCE_PC1-5
3	rs12636277	122621779	4	0.07857	0.01968	0.04	0.1171	3.993	6.64e-05	SBP	AGE_WC_INS.RESISTANCE_PC1-5
6	rs2206041	29210829	2	0.7222	0.0816	0.6154	0.8474	-3.989	6.64e-05	HTN	AGE_SEX_PC1-5
9	rs16920428	4030806	4	0.03757	0.00941	0.01912	0.05601	3.992	6.655e-05	DBP	AGE_SEX_PC1-5
17	rs3178055	50097544	4	0.05426	0.01359	0.02762	0.0809	3.992	6.658e-05	SBP	AGE_SEX_PC1-5
8	rs6994536	13383517	4	0.5583	0.1462	0.4192	0.7435	-3.988	6.662e-05	HTN	AGE_BMI_INS.RESISTANCE_PC1-5
4	rs1506360	125477669	3	-0.01771	0.004438	-0.02641	-0.009015	-3.991	6.678e-05	DBP	AGE_SEX_PC1-5
1	rs7520000	73861425	3	-0.04183	0.01048	-0.06237	-0.02129	-3.991	6.678e-05	SBP	AGE_WC_INS.RESISTANCE_PC1-5
7	rs12665900	156089216	3	0.05797	0.01453	0.0295	0.08644	3.991	6.687e-05	DBP	AGE_BMI_INS.RESISTANCE_PC1-5
3	rs6803496	159450302	1	0.02953	0.007401	0.01503	0.04404	3.99	6.703e-05	DBP	AGE_BMI_INS.RESISTANCE_PC1-5
6	rs2206040	29210737	2	0.7223	0.0816	0.6155	0.8476	-3.987	6.704e-05	HTN	AGE_SEX_PC1-5
6	rs209128	28901396	2	0.7218	0.08178	0.6149	0.8473	-3.986	6.706e-05	HTN	AGE_SEX_PC1-5
6	rs7382112	28697332	3	0.7135	0.08469	0.6043	0.8423	-3.986	6.71e-05	HTN	AGE_SEX_PC1-5
6	rs2531804	28443526	3	0.6822	0.09594	0.5653	0.8233	-3.986	6.713e-05	HTN	AGE_WC_INS.RESISTANCE_PC1-5
18	rs9949154	11494244	4	0.02717	0.00681	0.01382	0.04052	3.99	6.716e-05	DBP	AGE_SEX_PC1-5
7	rs10249851	36021874	3	0.1158	0.02903	0.05892	0.1727	3.99	6.728e-05	DBP	AGE_BMI_INS.RESISTANCE_PC1-5
6	rs9493613	133380020	4	0.01702	0.004267	0.008658	0.02538	3.989	6.734e-05	DBP	AGE_SEX_PC1-5
15	rs7166152	46658698	1	-0.01496	0.00375	-0.02231	-0.00761	-3.989	6.739e-05	DBP	AGE_SEX_PC1-5
5	rs2659182	173826190	1	0.01908	0.004783	0.009704	0.02845	3.989	6.747e-05	DBP	AGE_WC_INS.RESISTANCE_PC1-5
6	rs3130778	29131802	4	0.7221	0.08171	0.6152	0.8475	-3.985	6.747e-05	HTN	AGE_SEX_PC1-5
15	rs16943752	89958395	2	0.0512	0.01284	0.02603	0.07636	3.987	6.788e-05	DBP	AGE_WC_INS.RESISTANCE_PC1-5
3	rs12497361	186237722	2	0.01793	0.004498	0.009116	0.02675	3.986	6.815e-05	DBP	AGE_SEX_PC1-5
2	rs4605389	105155193	2	-0.04939	0.01239	-0.07368	-0.0251	-3.986	6.838e-05	SBP	AGE_BMI_INS.RESISTANCE_PC1-5
15	rs12101342	89952809	2	0.05403	0.01356	0.02746	0.08061	3.985	6.847e-05	DBP	AGE_WC_INS.RESISTANCE_PC1-5
15	rs3913879	89947483	3	0.05657	0.01419	0.02875	0.08439	3.985	6.849e-05	DBP	AGE_WC_INS.RESISTANCE_PC1-5
8	rs4735946	873897	2	-0.02256	0.005661	-0.03365	-0.01146	-3.985	6.862e-05	DBP	AGE_SEX_PC1-5
1	rs7532046	59280118	2	0.09404	0.0236	0.04778	0.1403	3.984	6.879e-05	SBP	AGE_SEX_PC1-5
3	rs4916483	196180782	2	0.6208	0.1198	0.4909	0.7851	-3.98	6.887e-05	HTN	AGE_SEX_PC1-5
19	rs4801628	55781406	3	0.01579	0.003964	0.008019	0.02356	3.983	6.913e-05	DBP	AGE_WC_INS.RESISTANCE_PC1-5
8	rs3923581	57757358	1	-0.05041	0.01265	-0.07521	-0.0256	-3.983	6.914e-05	SBP	AGE_WC_INS.RESISTANCE_PC1-5
19	rs2302969	32622389	1	0.02804	0.007039	0.01424	0.04183	3.983	6.927e-05	DBP	AGE_SEX_PC1-5
5	rs10071072	6486763	3	-0.0649	0.0163	-0.09684	-0.03296	-3.983	6.929e-05	SBP	AGE_WC_INS.RESISTANCE_PC1-5
3	rs4916483	196180782	2	0.6112	0.1238	0.4795	0.779	-3.978	6.938e-05	HTN	AGE_BMI_INS.RESISTANCE_PC1-5
4	rs7657148	52079995	1	-0.1528	0.03836	-0.228	-0.07758	-3.982	6.938e-05	SBP	AGE_SEX_PC1-5
9	rs7030121	128339640	1	0.05245	0.01317	0.02664	0.07827	3.982	6.943e-05	SBP	AGE_WC_INS.RESISTANCE_PC1-5
22	rs5748014	19161208	1	0.02628	0.0066	0.01335	0.03922	3.982	6.944e-05	DBP	AGE_BMI_INS.RESISTANCE_PC1-5
6	rs7774255	29306579	4	0.7131	0.085	0.6037	0.8424	-3.978	6.944e-05	HTN	AGE_BMI_INS.RESISTANCE_PC1-5
3	rs163326	6957930	1	-0.01448	0.003637	-0.02161	-0.007349	-3.981	6.983e-05	DBP	AGE_SEX_PC1-5
6	rs9381225	42911551	1	0.7035	0.08842	0.5916	0.8367	-3.977	6.987e-05	HTN	AGE_BMI_INS.RESISTANCE_PC1-5
2	rs10176241	43421037	1	1.519	0.1052	1.236	1.867	3.976	7.012e-05	HTN	AGE_WC_INS.RESISTANCE_PC1-5
6	rs379157	29388810	3	0.7113	0.08567	0.6014	0.8414	-3.976	7.017e-05	HTN	AGE_WC_INS.RESISTANCE_PC1-5
11	rs11226805	105611297	4	0.6995	0.0899	0.5865	0.8343	-3.975	7.038e-05	HTN	AGE_BMI_INS.RESISTANCE_PC1-5
1	rs2117316	43592363	1	-0.02758	0.006934	-0.04117	-0.01399	-3.978	7.05e-05	DBP	AGE_BMI_INS.RESISTANCE_PC1-5
6	rs3116846	29146839	2	0.7226	0.08174	0.6156	0.8482	-3.974	7.055e-05	HTN	AGE_SEX_PC1-5
18	rs881433	44864508	1	-0.05079	0.01277	-0.07581	-0.02577	-3.978	7.057e-05	SBP	AGE_SEX_PC1-5
17	rs2955250	63882380	4	1.5	0.102	1.228	1.832	3.974	7.08e-05	HTN	AGE_SEX_PC1-5
11	rs11226805	105611297	4	0.6989	0.09022	0.5856	0.8341	-3.97	7.174e-05	HTN	AGE_WC_INS.RESISTANCE_PC1-5
4	rs17084573	52095772	3	0.1425	0.03586	0.0722	0.2128	3.974	7.19e-05	SBP	AGE_WC_INS.RESISTANCE_PC1-5
6	rs3130774	29128637	2	0.723	0.08172	0.616	0.8486	-3.969	7.221e-05	HTN	AGE_SEX_PC1-5
3	rs9867731	125532112	1	-0.02355	0.005927	-0.03516	-0.01193	-3.973	7.221e-05	DBP	AGE_WC_INS.RESISTANCE_PC1-5
1	rs2117316	43592363	1	-0.01858	0.004677	-0.02774	-0.00941	-3.972	7.239e-05	DBP	AGE_SEX_PC1-5
4	rs17842688	52205601	2	0.1451	0.03653	0.07345	0.2167	3.971	7.281e-05	SBP	AGE_WC_INS.RESISTANCE_PC1-5
10	rs12251655	86690301	1	0.1536	0.03868	0.07777	0.2294	3.97	7.289e-05	SBP	AGE_BMI_INS.RESISTANCE_PC1-5
4	rs1857913	75360760	2	1.436	0.09128	1.201	1.717	3.965	7.335e-05	HTN	AGE_WC_INS.RESISTANCE_PC1-5
2	rs4430933	66522478	1	0.04569	0.01151	0.02313	0.06826	3.968	7.351e-05	SBP	AGE_WC_INS.RESISTANCE_PC1-5
4	rs1506360	125477669	3	-0.02611	0.006581	-0.03901	-0.01322	-3.968	7.358e-05	DBP	AGE_BMI_INS.RESISTANCE_PC1-5
22	rs5748239	19492172	2	0.02043	0.005149	0.01034	0.03052	3.968	7.366e-05	DBP	AGE_SEX_PC1-5
9	rs17405547	2271325	4	0.5841	0.1356	0.4478	0.762	-3.964	7.368e-05	HTN	AGE_WC_INS.RESISTANCE_PC1-5
12	rs3842937	58410406	2	0.02219	0.005593	0.01123	0.03315	3.968	7.372e-05	DBP	AGE_BMI_INS.RESISTANCE_PC1-5
10	rs733877	86842611	1	0.1547	0.03898	0.07827	0.2311	3.968	7.372e-05	SBP	AGE_BMI_INS.RESISTANCE_PC1-5
5	rs756220	2878183	3	-0.01505	0.003793	-0.02248	-0.007614	-3.968	7.376e-05	DBP	AGE_SEX_PC1-5
14	rs12101053	100105508	3	0.05052	0.01274	0.02555	0.07548	3.966	7.412e-05	DBP	AGE_WC_INS.RESISTANCE_PC1-5
7	rs1629172	137561785	3	0.03426	0.008639	0.01733	0.05119	3.966	7.421e-05	DBP	AGE_WC_INS.RESISTANCE_PC1-5
11	rs10838384	44902424	3	-0.05045	0.01272	-0.07538	-0.02552	-3.966	7.428e-05	SBP	AGE_SEX_PC1-5
7	rs6960352	21836390	1	-0.2216	0.05589	-0.3312	-0.1121	-3.966	7.434e-05	SBP	AGE_SEX_PC1-5
1	rs10789437	43585076	3	-0.02746	0.006926	-0.04104	-0.01389	-3.965	7.444e-05	DBP	AGE_BMI_INS.RESISTANCE_PC1-5
17	rs868194	57604188	1	0.01726	0.004354	0.008729	0.0258	3.965	7.462e-05	DBP	AGE_SEX_PC1-5
11	rs9943547	123155306	1	0.01586	0.004	0.008019	0.0237	3.965	7.466e-05	DBP	AGE_WC_INS.RESISTANCE_PC1-5
7	rs7801859	81013107	2	-0.1638	0.04131	-0.2447	-0.08281	-3.965	7.467e-05	SBP	AGE_SEX_PC1-5
1	rs7515446	195424512	4	0.6677	0.102	0.5467	0.8154	-3.961	7.472e-05	HTN	AGE_WC_INS.RESISTANCE_PC1-5
6	rs3130830	29268945	3	0.7234	0.08175	0.6163	0.8491	-3.961	7.479e-05	HTN	AGE_SEX_PC1-5
14	rs17123216	50938702	4	-0.0523	0.01319	-0.07816	-0.02644	-3.964	7.49e-05	DBP	AGE_WC_INS.RESISTANCE_PC1-5
15	rs17753089	72588333	4	0.6561	0.1065	0.5325	0.8083	-3.958	7.545e-05	HTN	AGE_BMI_INS.RESISTANCE_PC1-5
16	rs2562148	65659	2	0.01422	0.003589	0.007184	0.02125	3.962	7.557e-05	DBP	AGE_WC_INS.RESISTANCE_PC1-5
4	rs4834162	127004293	3	0.05703	0.0144	0.02881	0.08526	3.961	7.59e-05	SBP	AGE_BMI_INS.RESISTANCE_PC1-5
1	rs4661359	16186658	4	0.01433	0.003617	0.007236	0.02142	3.96	7.603e-05	DBP	AGE_SEX_PC1-5
7	rs10269035	17474792	2	-0.07853	0.01983	-0.1174	-0.03967	-3.96	7.604e-05	SBP	AGE_WC_INS.RESISTANCE_PC1-5
11	rs12786155	126268558	4	0.08081	0.0204	0.04081	0.1208	3.96	7.605e-05	SBP	AGE_WC_INS.RESISTANCE_PC1-5
14	rs17123173	50920940	1	-0.05304	0.01339	-0.07929	-0.02679	-3.96	7.608e-05	DBP	AGE_WC_INS.RESISTANCE_PC1-5
13	rs9543506	35164293	3	1.446	0.09328	1.205	1.737	3.956	7.611e-05	HTN	AGE_BMI_INS.RESISTANCE_PC1-5
20	rs4413212	48632651	2	0.7142	0.08507	0.6046	0.8438	-3.956	7.613e-05	HTN	AGE_BMI_INS.RESISTANCE_PC1-5
19	rs7259089	28444902	4	0.5996	0.1293	0.4654	0.7726	-3.956	7.623e-05	HTN	AGE_BMI_INS.RESISTANCE_PC1-5
5	rs13165838	63034768	1	0.02127	0.005373	0.01074	0.0318	3.959	7.652e-05	DBP	AGE_BMI_INS.RESISTANCE_PC1-5
10	rs4537693	105636389	4	-0.05613	0.01418	-0.08392	-0.02834	-3.959	7.659e-05	SBP	AGE_BMI_INS.RESISTANCE_PC1-5
2	rs16865781	224324299	4	-0.05353	0.01352	-0.08003	-0.02702	-3.958	7.67e-05	DBP	AGE_WC_INS.RESISTANCE_PC1-5
5	rs4921415	161745535	2	-0.01522	0.003845	-0.02276	-0.007684	-3.958	7.67e-05	DBP	AGE_SEX_PC1-5
10	rs12414237	56937456	2	0.03429	0.008663	0.01731	0.05127	3.958	7.672e-05	DBP	AGE_BMI_INS.RESISTANCE_PC1-5
6	rs3117329	29259866	2	0.7238	0.08174	0.6167	0.8496	-3.954	7.681e-05	HTN	AGE_SEX_PC1-5
6	rs2531804	28443526	3	0.6855	0.0955	0.5685	0.8266	-3.954	7.69e-05	HTN	AGE_BMI_INS.RESISTANCE_PC1-5
7	rs370042	138388866	1	0.0488	0.01233	0.02463	0.07297	3.957	7.702e-05	SBP	AGE_BMI_INS.RESISTANCE_PC1-5
10	rs1010468	81576031	4	0.03968	0.01003	0.02003	0.05933	3.957	7.708e-05	DBP	AGE_SEX_PC1-5
3	rs815443	55700794	1	0.01838	0.004644	0.009275	0.02748	3.957	7.713e-05	DBP	AGE_WC_INS.RESISTANCE_PC1-5
4	rs4074142	97134507	3	0.4804	0.1855	0.3339	0.691	-3.952	7.759e-05	HTN	AGE_BMI_INS.RESISTANCE_PC1-5
6	rs3130729	29157970	4	0.7229	0.08212	0.6155	0.8492	-3.951	7.785e-05	HTN	AGE_SEX_PC1-5
11	rs11219034	123153458	2	0.01582	0.004001	0.00798	0.02366	3.954	7.791e-05	DBP	AGE_WC_INS.RESISTANCE_PC1-5
9	rs2286814	128371704	1	0.05534	0.014	0.02791	0.08278	3.954	7.813e-05	SBP	AGE_WC_INS.RESISTANCE_PC1-5
3	rs9856565	117215004	4	-0.01566	0.003962	-0.02343	-0.007898	-3.954	7.819e-05	DBP	AGE_SEX_PC1-5
11	rs11825125	100011284	1	0.05389	0.01363	0.02717	0.08061	3.953	7.825e-05	SBP	AGE_SEX_PC1-5
6	rs7905	33065198	2	0.5733	0.1409	0.435	0.7556	-3.949	7.839e-05	HTN	AGE_BMI_INS.RESISTANCE_PC1-5
15	rs2701520	37101693	2	-0.1299	0.03287	-0.1944	-0.06551	-3.953	7.846e-05	SBP	AGE_WC_INS.RESISTANCE_PC1-5
1	rs639108	241010985	4	0.7222	0.08241	0.6145	0.8488	-3.949	7.847e-05	HTN	AGE_SEX_PC1-5
9	rs543731	94548583	3	0.06459	0.01635	0.03256	0.09663	3.952	7.882e-05	SBP	AGE_BMI_INS.RESISTANCE_PC1-5
9	rs10960480	1219329	2	-0.0487	0.01233	-0.07285	-0.02454	-3.951	7.915e-05	SBP	AGE_SEX_PC1-5
9	rs1923619	128882028	4	0.1561	0.03951	0.07863	0.2335	3.95	7.933e-05	SBP	AGE_BMI_INS.RESISTANCE_PC1-5
12	rs11107877	95052985	2	0.05314	0.01345	0.02677	0.07951	3.95	7.94e-05	SBP	AGE_WC_INS.RESISTANCE_PC1-5
2	rs11673740	85805108	2	0.1815	0.04595	0.09144	0.2716	3.95	7.942e-05	SBP	AGE_BMI_INS.RESISTANCE_PC1-5
6	rs4713186	28941688	2	0.7243	0.08175	0.6171	0.8502	-3.946	7.961e-05	HTN	AGE_SEX_PC1-5
2	rs1000374	85839050	1	0.1949	0.04935	0.09816	0.2916	3.949	7.968e-05	SBP	AGE_BMI_INS.RESISTANCE_PC1-5
9	rs934469	18826502	4	0.05804	0.0147	0.02923	0.08684	3.949	7.968e-05	SBP	AGE_BMI_INS.RESISTANCE_PC1-5
2	rs11681915	85870519	4	0.1958	0.04959	0.09862	0.293	3.949	7.981e-05	SBP	AGE_BMI_INS.RESISTANCE_PC1-5
9	rs10120579	122749382	1	0.1091	0.02764	0.05497	0.1633	3.949	7.987e-05	SBP	AGE_WC_INS.RESISTANCE_PC1-5
5	rs6891014	159788291	2	0.04981	0.01262	0.02508	0.07453	3.948	7.998e-05	DBP	AGE_BMI_INS.RESISTANCE_PC1-5
1	rs2294226	25819958	4	0.05072	0.01285	0.02554	0.07589	3.948	8.009e-05	SBP	AGE_WC_INS.RESISTANCE_PC1-5
9	rs2995806	112641305	4	0.01923	0.004871	0.009682	0.02878	3.948	8.015e-05	DBP	AGE_SEX_PC1-5
7	rs7803317	100040221	4	0.04133	0.01047	0.02081	0.06185	3.947	8.022e-05	SBP	AGE_WC_INS.RESISTANCE_PC1-5
5	rs1003068	159787695	1	0.0498	0.01262	0.02506	0.07454	3.946	8.085e-05	DBP	AGE_BMI_INS.RESISTANCE_PC1-5
1	rs7551290	246139826	3	-0.05106	0.01294	-0.07643	-0.02569	-3.945	8.1e-05	SBP	AGE_BMI_INS.RESISTANCE_PC1-5
7	rs11764579	90452862	3	0.1263	0.03202	0.06354	0.1891	3.944	8.126e-05	SBP	AGE_BMI_INS.RESISTANCE_PC1-5
2	rs6739956	136333295	3	1.811	0.1507	1.348	2.433	3.94	8.136e-05	HTN	AGE_WC_INS.RESISTANCE_PC1-5
2	rs232574	38160085	1	0.06268	0.01589	0.03153	0.09383	3.944	8.149e-05	SBP	AGE_BMI_INS.RESISTANCE_PC1-5
9	rs10780493	81181252	3	1.398	0.08499	1.183	1.651	3.94	8.151e-05	HTN	AGE_SEX_PC1-5
5	rs1549888	159787586	2	0.04975	0.01262	0.02502	0.07447	3.944	8.153e-05	DBP	AGE_BMI_INS.RESISTANCE_PC1-5
3	rs9827499	95121614	3	0.1164	0.02952	0.05855	0.1743	3.943	8.157e-05	SBP	AGE_WC_INS.RESISTANCE_PC1-5
10	rs17125686	109090597	1	0.01662	0.004216	0.008361	0.02489	3.943	8.164e-05	DBP	AGE_WC_INS.RESISTANCE_PC1-5
2	rs10514790	44343970	1	-0.1093	0.02773	-0.1637	-0.05499	-3.943	8.165e-05	SBP	AGE_SEX_PC1-5
12	rs954921	103779852	2	1.383	0.0824	1.177	1.626	3.939	8.18e-05	HTN	AGE_SEX_PC1-5
9	rs802918	94583185	1	0.06182	0.01568	0.03109	0.09255	3.943	8.184e-05	SBP	AGE_BMI_INS.RESISTANCE_PC1-5
10	rs7911178	105617169	1	-0.02441	0.006192	-0.03654	-0.01227	-3.941	8.226e-05	DBP	AGE_BMI_INS.RESISTANCE_PC1-5
11	rs11598	92896046	3	-0.1396	0.03543	-0.2091	-0.07019	-3.941	8.247e-05	SBP	AGE_SEX_PC1-5
1	rs7554674	68262835	4	1.562	0.1132	1.251	1.95	3.937	8.249e-05	HTN	AGE_SEX_PC1-5
5	rs1402915	62897659	1	0.01426	0.00362	0.007169	0.02136	3.941	8.253e-05	DBP	AGE_SEX_PC1-5
1	rs4661594	15181456	3	-0.01424	0.003614	-0.02132	-0.007157	-3.94	8.262e-05	DBP	AGE_SEX_PC1-5
6	rs213240	28348098	2	0.7009	0.09027	0.5873	0.8366	-3.937	8.263e-05	HTN	AGE_BMI_INS.RESISTANCE_PC1-5
5	rs389686	69159339	4	0.01421	0.003607	0.007142	0.02128	3.94	8.274e-05	DBP	AGE_WC_INS.RESISTANCE_PC1-5
5	rs1490046	174529044	1	-0.09195	0.02334	-0.1377	-0.0462	-3.94	8.291e-05	SBP	AGE_WC_INS.RESISTANCE_PC1-5
6	rs13219159	165041199	4	0.01571	0.003988	0.007895	0.02353	3.94	8.293e-05	DBP	AGE_WC_INS.RESISTANCE_PC1-5
4	rs10005873	176263125	2	-0.02273	0.005773	-0.03404	-0.01141	-3.937	8.375e-05	DBP	AGE_BMI_INS.RESISTANCE_PC1-5
6	rs1040532	1772486	3	-0.05973	0.01517	-0.08947	-0.03	-3.937	8.38e-05	SBP	AGE_BMI_INS.RESISTANCE_PC1-5
2	rs10490750	23488694	2	0.0583	0.01481	0.02927	0.08732	3.937	8.389e-05	SBP	AGE_SEX_PC1-5
1	rs885098	68267795	3	1.438	0.09241	1.2	1.724	3.933	8.403e-05	HTN	AGE_SEX_PC1-5
2	rs17017351	79622491	2	0.04224	0.01073	0.0212	0.06327	3.936	8.423e-05	DBP	AGE_WC_INS.RESISTANCE_PC1-5
4	rs10005301	122793900	4	-0.0542	0.01377	-0.08119	-0.02721	-3.936	8.43e-05	SBP	AGE_SEX_PC1-5
11	rs7950919	20164394	4	0.107	0.02719	0.05371	0.1603	3.935	8.447e-05	SBP	AGE_WC_INS.RESISTANCE_PC1-5
6	rs288975	156557544	2	-0.0684	0.01738	-0.1025	-0.03433	-3.935	8.451e-05	SBP	AGE_WC_INS.RESISTANCE_PC1-5
7	rs7783961	93448933	4	1.755	0.1432	1.326	2.324	3.931	8.474e-05	HTN	AGE_SEX_PC1-5
18	rs7237794	9951307	2	0.05788	0.01472	0.02903	0.08673	3.932	8.536e-05	DBP	AGE_WC_INS.RESISTANCE_PC1-5
5	rs1514577	63062039	1	0.04851	0.01234	0.02433	0.07268	3.932	8.542e-05	SBP	AGE_BMI_INS.RESISTANCE_PC1-5
7	rs17584903	54991976	3	0.02134	0.005428	0.0107	0.03198	3.932	8.558e-05	DBP	AGE_WC_INS.RESISTANCE_PC1-5
2	rs6739956	136333295	3	1.765	0.1446	1.329	2.343	3.928	8.571e-05	HTN	AGE_SEX_PC1-5
8	rs16938959	74797294	4	0.2952	0.3108	0.1605	0.5428	-3.926	8.638e-05	HTN	AGE_BMI_INS.RESISTANCE_PC1-5
16	rs5475	72060449	1	0.04958	0.01262	0.02485	0.07431	3.929	8.645e-05	DBP	AGE_WC_INS.RESISTANCE_PC1-5
2	rs1424949	147785394	3	0.02109	0.005368	0.01057	0.03161	3.929	8.653e-05	DBP	AGE_BMI_INS.RESISTANCE_PC1-5
6	rs9359577	83986225	1	-0.04642	0.01181	-0.06957	-0.02326	-3.929	8.659e-05	DBP	AGE_BMI_INS.RESISTANCE_PC1-5
19	rs107251	4176088	4	0.03193	0.008129	0.016	0.04787	3.928	8.695e-05	DBP	AGE_WC_INS.RESISTANCE_PC1-5
15	rs725463	59850880	4	1.419	0.08924	1.192	1.691	3.924	8.71e-05	HTN	AGE_BMI_INS.RESISTANCE_PC1-5
1	rs11586518	212971509	1	1.404	0.08649	1.185	1.663	3.924	8.723e-05	HTN	AGE_BMI_INS.RESISTANCE_PC1-5
9	rs934469	18826502	4	0.04898	0.01247	0.02453	0.07343	3.927	8.743e-05	SBP	AGE_WC_INS.RESISTANCE_PC1-5
9	rs10869533	75239628	1	0.04147	0.01056	0.02077	0.06217	3.927	8.748e-05	SBP	AGE_WC_INS.RESISTANCE_PC1-5
9	rs2287296	129632966	4	0.06273	0.01598	0.03142	0.09404	3.926	8.753e-05	DBP	AGE_WC_INS.RESISTANCE_PC1-5
6	rs3117327	29271373	2	0.7257	0.08174	0.6183	0.8518	-3.922	8.784e-05	HTN	AGE_SEX_PC1-5
12	rs10859824	95035656	1	0.05292	0.01348	0.02649	0.07934	3.925	8.795e-05	SBP	AGE_WC_INS.RESISTANCE_PC1-5
11	rs594313	66841520	2	1.41	0.08762	1.188	1.674	3.922	8.797e-05	HTN	AGE_BMI_INS.RESISTANCE_PC1-5
7	rs11558475	100056977	3	0.04108	0.01047	0.02057	0.0616	3.925	8.82e-05	SBP	AGE_WC_INS.RESISTANCE_PC1-5
1	rs7541423	190532612	4	0.1033	0.02633	0.05171	0.1549	3.924	8.853e-05	SBP	AGE_BMI_INS.RESISTANCE_PC1-5
6	rs2024679	29259340	3	0.7259	0.08173	0.6184	0.852	-3.92	8.865e-05	HTN	AGE_SEX_PC1-5
18	rs12957138	44280637	4	-0.07075	0.01804	-0.1061	-0.03539	-3.922	8.93e-05	SBP	AGE_BMI_INS.RESISTANCE_PC1-5
8	rs11987589	74773239	4	0.249	0.3549	0.1242	0.4993	-3.917	8.957e-05	HTN	AGE_SEX_PC1-5
11	rs11229831	59128912	3	0.2811	0.07169	0.1406	0.4216	3.921	8.959e-05	SBP	AGE_BMI_INS.RESISTANCE_PC1-5
8	rs4073782	142578671	4	0.6127	0.1251	0.4795	0.7829	-3.917	8.962e-05	HTN	AGE_BMI_INS.RESISTANCE_PC1-5
3	rs11919648	172814079	1	0.03865	0.009861	0.01933	0.05798	3.92	8.996e-05	DBP	AGE_SEX_PC1-5
10	rs2229599	127409165	4	0.05992	0.01529	0.02996	0.08988	3.92	9.001e-05	DBP	AGE_BMI_INS.RESISTANCE_PC1-5
9	rs10868031	83605125	1	-0.03696	0.00943	-0.05544	-0.01848	-3.919	9.019e-05	DBP	AGE_BMI_INS.RESISTANCE_PC1-5
11	rs734076	109377304	4	-0.04414	0.01126	-0.06622	-0.02207	-3.919	9.022e-05	DBP	AGE_WC_INS.RESISTANCE_PC1-5
14	rs3827897	94294628	4	-0.06112	0.0156	-0.0917	-0.03055	-3.919	9.036e-05	SBP	AGE_SEX_PC1-5
16	rs7188630	85261703	2	0.6807	0.09825	0.5615	0.8252	-3.915	9.04e-05	HTN	AGE_SEX_PC1-5
15	rs4776283	66156118	2	0.6478	0.1109	0.5212	0.8051	-3.915	9.052e-05	HTN	AGE_WC_INS.RESISTANCE_PC1-5
14	rs17109180	71240800	1	0.195	0.04977	0.09743	0.2925	3.918	9.073e-05	SBP	AGE_BMI_INS.RESISTANCE_PC1-5
5	rs4868489	168706824	3	0.6519	0.1093	0.5262	0.8077	-3.914	9.079e-05	HTN	AGE_BMI_INS.RESISTANCE_PC1-5
7	rs11971433	23293751	2	0.2657	0.06783	0.1328	0.3986	3.917	9.096e-05	SBP	AGE_BMI_INS.RESISTANCE_PC1-5
3	rs16823817	115520560	2	0.6746	0.1006	0.5539	0.8216	-3.913	9.107e-05	HTN	AGE_SEX_PC1-5
15	rs8030244	27206500	3	0.7129	0.0865	0.6017	0.8446	-3.913	9.113e-05	HTN	AGE_SEX_PC1-5
18	rs10853690	28560593	2	0.07711	0.01969	0.03852	0.1157	3.917	9.118e-05	SBP	AGE_WC_INS.RESISTANCE_PC1-5
7	rs17147940	23246665	3	0.2474	0.06316	0.1236	0.3712	3.916	9.126e-05	SBP	AGE_BMI_INS.RESISTANCE_PC1-5
11	rs11229841	59144674	2	0.2675	0.06831	0.1336	0.4014	3.916	9.141e-05	SBP	AGE_BMI_INS.RESISTANCE_PC1-5
19	rs12610763	33350705	1	0.0361	0.00922	0.01803	0.05417	3.916	9.157e-05	DBP	AGE_WC_INS.RESISTANCE_PC1-5
10	rs2813777	18983941	3	0.04907	0.01253	0.02451	0.07364	3.916	9.157e-05	SBP	AGE_BMI_INS.RESISTANCE_PC1-5
20	rs6041937	13170884	1	-0.01376	0.003513	-0.02064	-0.006871	-3.916	9.158e-05	DBP	AGE_WC_INS.RESISTANCE_PC1-5
7	rs17154651	81023711	2	0.0579	0.01479	0.02891	0.08688	3.915	9.172e-05	DBP	AGE_SEX_PC1-5
21	rs992039	39976594	3	-0.02832	0.007234	-0.0425	-0.01414	-3.915	9.19e-05	DBP	AGE_BMI_INS.RESISTANCE_PC1-5
1	rs2065914	240007496	2	0.04645	0.01187	0.02319	0.0697	3.914	9.201e-05	SBP	AGE_SEX_PC1-5
7	rs6960352	21836390	1	0.2368	0.0605	0.1182	0.3554	3.914	9.201e-05	SBP	AGE_BMI_INS.RESISTANCE_PC1-5
6	rs3130718	29146844	1	0.7266	0.08167	0.6191	0.8527	-3.911	9.209e-05	HTN	AGE_SEX_PC1-5
10	rs11593140	105659457	1	-0.01594	0.004073	-0.02392	-0.007959	-3.914	9.215e-05	DBP	AGE_SEX_PC1-5
18	rs11874319	48720710	4	-0.02671	0.006824	-0.04008	-0.01333	-3.914	9.215e-05	DBP	AGE_SEX_PC1-5
2	rs10514790	44343970	1	0.1176	0.03005	0.0587	0.1765	3.913	9.239e-05	SBP	AGE_BMI_INS.RESISTANCE_PC1-5
15	rs8030244	27206500	3	0.7034	0.08998	0.5897	0.8391	-3.91	9.241e-05	HTN	AGE_WC_INS.RESISTANCE_PC1-5
14	rs17677598	38998899	4	0.05467	0.01397	0.02729	0.08205	3.913	9.245e-05	SBP	AGE_SEX_PC1-5
8	rs11562691	118196948	3	-0.2333	0.05962	-0.3501	-0.1164	-3.913	9.271e-05	SBP	AGE_SEX_PC1-5
2	rs7596887	44341555	3	0.1126	0.02877	0.05617	0.169	3.912	9.28e-05	SBP	AGE_WC_INS.RESISTANCE_PC1-5
6	rs3117328	29262800	2	0.7264	0.0818	0.6188	0.8527	-3.909	9.284e-05	HTN	AGE_SEX_PC1-5
10	rs4246194	126503480	1	-0.09557	0.02443	-0.1434	-0.04768	-3.912	9.297e-05	SBP	AGE_BMI_INS.RESISTANCE_PC1-5
6	rs2184783	133354632	4	0.05333	0.01364	0.02661	0.08006	3.911	9.337e-05	SBP	AGE_BMI_INS.RESISTANCE_PC1-5
18	rs16977934	44281741	1	-0.07052	0.01804	-0.1059	-0.03517	-3.91	9.376e-05	SBP	AGE_BMI_INS.RESISTANCE_PC1-5
2	rs17014662	77870418	4	0.07612	0.01947	0.03796	0.1143	3.909	9.391e-05	DBP	AGE_BMI_INS.RESISTANCE_PC1-5
10	rs1898088	76193977	3	0.1451	0.03712	0.07235	0.2179	3.909	9.41e-05	SBP	AGE_WC_INS.RESISTANCE_PC1-5
2	rs17043770	52905822	3	0.3161	0.2949	0.1773	0.5635	-3.905	9.421e-05	HTN	AGE_BMI_INS.RESISTANCE_PC1-5
10	rs7098945	109077601	4	0.01657	0.00424	0.00826	0.02488	3.908	9.435e-05	DBP	AGE_WC_INS.RESISTANCE_PC1-5
3	rs2895385	111535372	2	-0.02272	0.005813	-0.03411	-0.01132	-3.908	9.458e-05	DBP	AGE_SEX_PC1-5
8	rs4404880	38966481	4	0.04909	0.01256	0.02447	0.07372	3.907	9.467e-05	SBP	AGE_SEX_PC1-5
13	rs9564411	67567584	4	0.04562	0.01168	0.02274	0.06851	3.907	9.484e-05	SBP	AGE_SEX_PC1-5
7	rs10253162	33934041	3	0.05424	0.01388	0.02703	0.08144	3.907	9.488e-05	SBP	AGE_WC_INS.RESISTANCE_PC1-5
4	rs6823387	110250250	2	0.5438	0.1561	0.4005	0.7384	-3.903	9.489e-05	HTN	AGE_BMI_INS.RESISTANCE_PC1-5
10	rs1904630	67338870	4	0.0185	0.004736	0.00922	0.02778	3.907	9.493e-05	DBP	AGE_SEX_PC1-5
18	rs11874319	48720710	4	-0.0395	0.01011	-0.05932	-0.01968	-3.907	9.499e-05	DBP	AGE_BMI_INS.RESISTANCE_PC1-5
20	rs1076717	19431504	4	0.07393	0.01893	0.03683	0.111	3.906	9.534e-05	DBP	AGE_BMI_INS.RESISTANCE_PC1-5
3	rs2135220	63638590	2	0.6986	0.09194	0.5834	0.8365	-3.902	9.558e-05	HTN	AGE_BMI_INS.RESISTANCE_PC1-5
4	rs511310	46237987	1	0.04386	0.01123	0.02184	0.06587	3.904	9.591e-05	DBP	AGE_WC_INS.RESISTANCE_PC1-5
6	rs17551120	146912848	3	-0.01857	0.004756	-0.02789	-0.009245	-3.904	9.619e-05	DBP	AGE_WC_INS.RESISTANCE_PC1-5
7	rs10253162	33934041	3	0.0639	0.01637	0.03181	0.09599	3.903	9.649e-05	SBP	AGE_BMI_INS.RESISTANCE_PC1-5
6	rs3117442	29381314	3	0.717	0.08532	0.6066	0.8475	-3.899	9.657e-05	HTN	AGE_BMI_INS.RESISTANCE_PC1-5
1	rs6663716	38716458	1	-0.03158	0.008091	-0.04744	-0.01572	-3.903	9.659e-05	DBP	AGE_WC_INS.RESISTANCE_PC1-5
12	rs7133402	129400226	2	-0.02725	0.006982	-0.04093	-0.01356	-3.903	9.662e-05	DBP	AGE_BMI_INS.RESISTANCE_PC1-5
15	rs8030244	27206500	3	0.7052	0.08959	0.5916	0.8406	-3.899	9.673e-05	HTN	AGE_BMI_INS.RESISTANCE_PC1-5
1	rs10800363	168605925	2	1.402	0.08672	1.183	1.662	3.898	9.687e-05	HTN	AGE_SEX_PC1-5
8	rs4841318	10329690	4	0.6578	0.1075	0.5329	0.812	-3.898	9.696e-05	HTN	AGE_BMI_INS.RESISTANCE_PC1-5
2	rs10202254	77881403	1	0.07814	0.02003	0.03889	0.1174	3.902	9.701e-05	DBP	AGE_BMI_INS.RESISTANCE_PC1-5
8	rs7846412	91032300	1	0.01471	0.003771	0.007321	0.0221	3.901	9.71e-05	DBP	AGE_WC_INS.RESISTANCE_PC1-5
17	rs3809762	50094414	3	0.05337	0.01368	0.02656	0.08019	3.901	9.723e-05	SBP	AGE_SEX_PC1-5
19	rs1687983	35077308	1	-0.01571	0.004028	-0.0236	-0.007814	-3.9	9.757e-05	DBP	AGE_WC_INS.RESISTANCE_PC1-5
10	rs2766053	127324769	3	0.707	0.08897	0.5939	0.8417	-3.896	9.765e-05	HTN	AGE_SEX_PC1-5
18	rs9954037	61746223	3	0.02765	0.00709	0.01375	0.04155	3.9	9.775e-05	DBP	AGE_SEX_PC1-5
7	rs11764579	90452862	3	0.05434	0.01393	0.02703	0.08165	3.9	9.776e-05	DBP	AGE_BMI_INS.RESISTANCE_PC1-5
3	rs9827499	95121614	3	0.1356	0.03478	0.06745	0.2038	3.899	9.785e-05	SBP	AGE_BMI_INS.RESISTANCE_PC1-5
3	rs9883269	174162891	1	0.02807	0.007198	0.01396	0.04217	3.899	9.793e-05	DBP	AGE_WC_INS.RESISTANCE_PC1-5
4	rs990676	45494964	3	-0.0821	0.02106	-0.1234	-0.04083	-3.899	9.797e-05	SBP	AGE_SEX_PC1-5
9	rs1999740	9033824	3	0.03001	0.007698	0.01493	0.0451	3.899	9.811e-05	DBP	AGE_WC_INS.RESISTANCE_PC1-5
8	rs10090263	57758962	4	-0.04996	0.01282	-0.07508	-0.02485	-3.899	9.817e-05	SBP	AGE_WC_INS.RESISTANCE_PC1-5
14	rs1954422	95003569	4	0.04353	0.01117	0.02164	0.06541	3.898	9.833e-05	SBP	AGE_WC_INS.RESISTANCE_PC1-5
2	rs11126639	77865981	2	0.08122	0.02084	0.04038	0.1221	3.897	9.864e-05	DBP	AGE_BMI_INS.RESISTANCE_PC1-5
8	rs17416046	4542065	4	-0.1075	0.02758	-0.1615	-0.05343	-3.897	9.864e-05	SBP	AGE_WC_INS.RESISTANCE_PC1-5
10	rs853576	118060562	3	0.3444	0.2738	0.2014	0.5889	-3.894	9.872e-05	HTN	AGE_SEX_PC1-5
22	rs7364201	32604083	3	0.7154	0.08602	0.6044	0.8468	-3.893	9.908e-05	HTN	AGE_BMI_INS.RESISTANCE_PC1-5
14	rs12886812	90733443	2	0.05084	0.01305	0.02526	0.07642	3.896	9.931e-05	SBP	AGE_BMI_INS.RESISTANCE_PC1-5
17	rs962450	73770311	3	0.0479	0.01229	0.0238	0.07199	3.896	9.937e-05	SBP	AGE_BMI_INS.RESISTANCE_PC1-5
14	rs1888586	40489993	4	0.01569	0.004029	0.007798	0.02359	3.895	9.946e-05	DBP	AGE_SEX_PC1-5
6	rs379157	29388810	3	0.7174	0.08535	0.6069	0.848	-3.892	9.949e-05	HTN	AGE_BMI_INS.RESISTANCE_PC1-5
5	rs10516124	174551467	4	-0.07915	0.02032	-0.119	-0.03932	-3.895	9.954e-05	SBP	AGE_BMI_INS.RESISTANCE_PC1-5
1	rs2119441	195423722	4	0.6725	0.1019	0.5507	0.8213	-3.891	9.974e-05	HTN	AGE_WC_INS.RESISTANCE_PC1-5
18	rs2048132	75982949	4	-0.01744	0.004479	-0.02622	-0.008665	-3.895	9.977e-05	DBP	AGE_SEX_PC1-5
3	rs11716163	31766084	4	-0.01625	0.004173	-0.02443	-0.008072	-3.894	9.986e-05	DBP	AGE_WC_INS.RESISTANCE_PC1-5
