# Supplementary material for: Genome-wide association study on blood pressure traits in the Iranian population suggests ZBED9 as a new locus for hypertension
Source: Sci Rep. 2021 Jun 3;11:11699. doi: 10.1038/s41598-021-90925-w (PMC8175429; doi:10.1038/s41598-021-90925-w)
Supplement: Supplementary file 3 — Supplementary Information 3. [file 41598_2021_90925_MOESM3_ESM.xlsx]

## Sheet: rs450630_frequency
Supplementary Table S2: MAF of rs450630 in diverse populations
#Study	Population	Group	Sample size	Ref Allele	Alt Allele
gnomAD - Exomes	Global	Study-wide	248864	G=0.486683	A=0.513317
gnomAD - Exomes	European	Sub	133558	G=0.575563	A=0.424437
gnomAD - Exomes	Asian	Sub	48690	G=0.39854	A=0.60146
gnomAD - Exomes	American	Sub	34442	G=0.44126	A=0.55874
gnomAD - Exomes	African	Sub	16220	G=0.12676	A=0.87324
gnomAD - Exomes	Ashkenazi Jewish	Sub	9892	G=0.4504	A=0.5496
gnomAD - Exomes	Other	Sub	6062	G=0.5168	A=0.4832
TopMed	Global	Study-wide	125568	G=0.394241	A=0.605759
ExAC	Global	Study-wide	120568	G=0.483744	A=0.516256
ExAC	Europe	Sub	73070	G=0.57047	A=0.42953
ExAC	Asian	Sub	24658	G=0.39650	A=0.60350
ExAC	American	Sub	11544	G=0.43616	A=0.56384
ExAC	African	Sub	10388	G=0.13102	A=0.86898
ExAC	Other	Sub	908	G=0.514	A=0.486
ALFA	Total	Global	65144	G=0.52293	A=0.47707
ALFA	European	Sub	52154	G=0.55223	A=0.44777
ALFA	Latin American 2	Sub	6310	G=0.4441	A=0.5559
ALFA	Other	Sub	3700	G=0.4968	A=0.5032
ALFA	African	Sub	2608	G=0.1810	A=0.8190
ALFA	Latin American 1	Sub	228	G=0.395	A=0.605
ALFA	Asian	Sub	128	G=0.445	A=0.555
ALFA	South Asian	Sub	16	G=0.38	A=0.62
gnomAD - Genomes	Global	Study-wide	31336	G=0.43359	A=0.56641
gnomAD - Genomes	European	Sub	18858	G=0.57731	A=0.42269
gnomAD - Genomes	African	Sub	8708	G=0.1305	A=0.8695
gnomAD - Genomes	East Asian	Sub	1552	G=0.3177	A=0.6823
gnomAD - Genomes	Other	Sub	1086	G=0.5359	A=0.4641
gnomAD - Genomes	American	Sub	844	G=0.415	A=0.585
gnomAD - Genomes	Ashkenazi Jewish	Sub	288	G=0.483	A=0.517
GO Exome Sequencing Project	Global	Study-wide	13006	G=0.41527	A=0.58473
GO Exome Sequencing Project	European American	Sub	8600	G=0.5493	A=0.4507
GO Exome Sequencing Project	African American	Sub	4406	G=0.1537	A=0.8463
1000Genomes	Global	Study-wide	5008	G=0.3484	A=0.6516
1000Genomes	African	Sub	1322	G=0.0726	A=0.9274
1000Genomes	East Asian	Sub	1008	G=0.3284	A=0.6716
1000Genomes	Europe	Sub	1006	G=0.5646	A=0.4354
1000Genomes	South Asian	Sub	978	G=0.445	A=0.555
1000Genomes	American	Sub	694	G=0.454	A=0.546
Genetic variation in the Estonian population	Estonian	Study-wide	4480	G=0.6027	A=0.3973
The Avon Longitudinal Study of Parents and Children	PARENT AND CHILD COHORT	Study-wide	3854	G=0.5355	A=0.4645
UK 10K study - Twins	TWIN COHORT	Study-wide	3708	G=0.5378	A=0.4622
KOREAN population from KRGDB	KOREAN	Study-wide	2930	G=0.3130	A=0.6870, C=0.0000
HapMap	Global	Study-wide	1892	G=0.3039	A=0.6961
HapMap	American	Sub	770	G=0.438	A=0.562
HapMap	African	Sub	692	G=0.094	A=0.906
HapMap	Asian	Sub	254	G=0.283	A=0.717
HapMap	Europe	Sub	176	G=0.574	A=0.426
Genome of the Netherlands Release 5	Genome of the Netherlands	Study-wide	998	G=0.560	A=0.440
A Vietnamese Genetic Variation Database	Global	Study-wide	613	G=0.392	A=0.608
Northern Sweden	ACPOP	Study-wide	600	G=0.595	A=0.405
Medical Genome Project healthy controls from Spanish population	Spanish controls	Study-wide	534	G=0.504	A=0.496
SGDP_PRJ	Global	Study-wide	422	G=0.280	A=0.720
FINRISK	Finnish from FINRISK project	Study-wide	304	G=0.622	A=0.378
Qatari	Global	Study-wide	216	G=0.509	A=0.491
Siberian	Global	Study-wide	46	G=0.30	A=0.70
The Danish reference pan genome	Danish	Study-wide	40	G=0.53	A=0.47

## Sheet: rs9501180_frequency
Supplementary Table S2: MAF of rs9501180 in diverse populations
#Study	Population	Group	Samplesize	Ref Allele	Alt Allele
TopMed	Global	Study-wide	125568	T=0.607511	C=0.392489
The PAGE Study	Global	Study-wide	78662	T=0.70130	C=0.29870
The PAGE Study	AfricanAmerican	Sub	32500	T=0.84702	C=0.15298
The PAGE Study	Mexican	Sub	10802	T=0.56915	C=0.43085
The PAGE Study	Asian	Sub	8314	T=0.6507	C=0.3493
The PAGE Study	PuertoRican	Sub	7914	T=0.6506	C=0.3494
The PAGE Study	NativeHawaiian	Sub	4530	T=0.4444	C=0.5556
The PAGE Study	Cuban	Sub	4228	T=0.5518	C=0.4482
The PAGE Study	Dominican	Sub	3828	T=0.7137	C=0.2863
The PAGE Study	CentralAmerican	Sub	2450	T=0.6237	C=0.3763
The PAGE Study	SouthAmerican	Sub	1982	T=0.5510	C=0.4490
The PAGE Study	NativeAmerican	Sub	1260	T=0.5659	C=0.4341
The PAGE Study	SouthAsian	Sub	854	T=0.609	C=0.391
ALFA	Total	Global	46894	T=0.47017	C=0.52983
ALFA	European	Sub	40814	T=0.44686	C=0.55314
ALFA	Latin American 2	Sub	3990	T=0.5624	C=0.4376
ALFA	African	Sub	1300	T=0.8777	C=0.1223
ALFA	Other	Sub	704	T=0.531	C=0.469
ALFA	Latin American 1	Sub	66	T=0.56	C=0.44
ALFA	Asian	Sub	16	T=0.69	C=0.31
ALFA	South Asian	Sub	4	T=0.8	C=0.2
gnomAD - Genomes	Global	Study-wide	31334	T=0.56724	C=0.43276
gnomAD - Genomes	European	Sub	18860	T=0.42439	C=0.57561
gnomAD - Genomes	African	Sub	8700	T=0.8690	C=0.1310
gnomAD - Genomes	East Asian	Sub	1556	T=0.6806	C=0.3194
gnomAD - Genomes	Other	Sub	1082	T=0.4649	C=0.5351
gnomAD - Genomes	American	Sub	848	T=0.583	C=0.417
gnomAD - Genomes	Ashkenazi Jewish	Sub	288	T=0.535	C=0.465
1000Genomes	Global	Study-wide	5008	T=0.6530	C=0.3470
1000Genomes	African	Sub	1322	T=0.9266	C=0.0734
1000Genomes	East Asian	Sub	1008	T=0.6746	C=0.3254
1000Genomes	Europe	Sub	1006	T=0.4354	C=0.5646
1000Genomes	South Asian	Sub	978	T=0.550	C=0.450
1000Genomes	American	Sub	694	T=0.561	C=0.439
Genetic variation in the Estonian population	Estonian	Study-wide	4480	T=0.3967	C=0.6033
The Avon Longitudinal Study of Parents and Children	PARENT AND CHILD COHORT	Study-wide	3854	T=0.4683	C=0.5317
UK 10K study - Twins	TWIN COHORT	Study-wide	3708	T=0.4666	C=0.5334
KOREAN population from KRGDB	KOREAN	Study-wide	2930	T=0.6881	C=0.3119
HapMap	Global	Study-wide	1876	T=0.7031	C=0.2969
HapMap	American	Sub	758	T=0.573	C=0.427
HapMap	African	Sub	690	T=0.910	C=0.090
HapMap	Asian	Sub	254	T=0.720	C=0.280
HapMap	Europe	Sub	174	T=0.425	C=0.575
Genome of the Netherlands Release 5	Genome of the Netherlands	Study-wide	998	T=0.441	C=0.559
Northern Sweden	ACPOP	Study-wide	600	T=0.408	C=0.592
SGDP_PRJ	Global	Study-wide	374	T=0.316	C=0.684
Qatari	Global	Study-wide	216	T=0.491	C=0.509
A Vietnamese Genetic Variation Database	Global	Study-wide	214	T=0.631	C=0.369
The Danish reference pan genome	Danish	Study-wide	40	T=0.47	C=0.53
Siberian	Global	Study-wide	38	T=0.37	C=0.63

## Sheet: rs380914_frequency
Supplementary Table S2: MAF of rs380914 in diverse populations
#Study	Population	Group	Samplesize	Ref Allele	Alt Allele
TopMed	Global	Study-wide	125568	C=0.392528	T=0.607472
ALFA	Total	Global	46508	C=0.53853	T=0.46147
ALFA	European	Sub	44284	C=0.55228	T=0.44772
ALFA	African	Sub	1336	C=0.1250	T=0.8750
ALFA	Other	Sub	750	C=0.485	T=0.515
ALFA	Latin American 2	Sub	88	C=0.45	T=0.55
ALFA	Asian	Sub	24	C=0.38	T=0.62
ALFA	Latin American 1	Sub	22	C=0.36	T=0.64
ALFA	South Asian	Sub	4	C=0.2	T=0.8
gnomAD - Genomes	Global	Study-wide	31310	C=0.43219	T=0.56781
gnomAD - Genomes	European	Sub	18830	C=0.57531	T=0.42469
gnomAD - Genomes	African	Sub	8708	C=0.1309	T=0.8691
gnomAD - Genomes	East Asian	Sub	1550	C=0.3155	T=0.6845
gnomAD - Genomes	Other	Sub	1088	C=0.5349	T=0.4651
gnomAD - Genomes	American	Sub	844	C=0.417	T=0.583
gnomAD - Genomes	Ashkenazi Jewish	Sub	290	C=0.469	T=0.531
1000Genomes	Global	Study-wide	5008	C=0.3474	T=0.6526
1000Genomes	African	Sub	1322	C=0.0741	T=0.9259
1000Genomes	East Asian	Sub	1008	C=0.3254	T=0.6746
1000Genomes	Europe	Sub	1006	C=0.5646	T=0.4354
1000Genomes	South Asian	Sub	978	C=0.451	T=0.549
1000Genomes	American	Sub	694	C=0.439	T=0.561
Genetic variation in the Estonian population	Estonian	Study-wide	4480	C=0.6031	T=0.3969
The Avon Longitudinal Study of Parents and Children	PARENT AND CHILD COHORT	Study-wide	3854	C=0.5322	T=0.4678
UK 10K study - Twins	TWIN COHORT	Study-wide	3708	C=0.5348	T=0.4652
KOREAN population from KRGDB	KOREAN	Study-wide	2930	C=0.3130	T=0.6870
HapMap	Global	Study-wide	1890	C=0.3042	T=0.6958
HapMap	American	Sub	768	C=0.435	T=0.565
HapMap	African	Sub	692	C=0.098	T=0.902
HapMap	Asian	Sub	254	C=0.280	T=0.720
HapMap	Europe	Sub	176	C=0.580	T=0.420
Genome of the Netherlands Release 5	Genome of the Netherlands	Study-wide	998	C=0.559	T=0.441
Northern Sweden	ACPOP	Study-wide	600	C=0.595	T=0.405
SGDP_PRJ	Global	Study-wide	420	C=0.283	T=0.717
Qatari	Global	Study-wide	216	C=0.509	T=0.491
A Vietnamese Genetic Variation Database	Global	Study-wide	214	C=0.374	T=0.626
Siberian	Global	Study-wide	46	C=0.30	T=0.70
The Danish reference pan genome	Danish	Study-wide	40	C=0.53	T=0.47

## Sheet: rs6456825_frequency
Supplementary Table S2: MAF of rs6456825 in diverse populations
#Study	Population	Group	Samplesize	Ref Allele	Alt Allele
TopMed	Global	Study-wide	125568	A=0.395005	G=0.604995
The PAGE Study	Global	Study-wide	78696	A=0.30047	G=0.69953
The PAGE Study	AfricanAmerican	Sub	32516	A=0.15319	G=0.84681
The PAGE Study	Mexican	Sub	10808	A=0.43449	G=0.56551
The PAGE Study	Asian	Sub	8318	A=0.3508	G=0.6492
The PAGE Study	PuertoRican	Sub	7918	A=0.3510	G=0.6490
The PAGE Study	NativeHawaiian	Sub	4532	A=0.5569	G=0.4431
The PAGE Study	Cuban	Sub	4230	A=0.4556	G=0.5444
The PAGE Study	Dominican	Sub	3828	A=0.2892	G=0.7108
The PAGE Study	CentralAmerican	Sub	2448	A=0.3791	G=0.6209
The PAGE Study	SouthAmerican	Sub	1982	A=0.4521	G=0.5479
The PAGE Study	NativeAmerican	Sub	1260	A=0.4365	G=0.5635
The PAGE Study	SouthAsian	Sub	856	A=0.397	G=0.603
ALFA	Total	Global	40398	A=0.54386	G=0.45614
ALFA	European	Sub	35356	A=0.55911	G=0.44089
ALFA	Latin American 2	Sub	4098	A=0.4429	G=0.5571
ALFA	Other	Sub	664	A=0.471	G=0.529
ALFA	African	Sub	192	A=0.203	G=0.797
ALFA	Latin American 1	Sub	68	A=0.46	G=0.54
ALFA	Asian	Sub	16	A=0.25	G=0.75
ALFA	South Asian	Sub	4	A=0.2	G=0.8
gnomAD - Genomes	Global	Study-wide	31334	A=0.43422	G=0.56578
gnomAD - Genomes	European	Sub	18856	A=0.57759	G=0.42241
gnomAD - Genomes	African	Sub	8704	A=0.1299	G=0.8701
gnomAD - Genomes	East Asian	Sub	1552	A=0.3267	G=0.6733
gnomAD - Genomes	Other	Sub	1088	A=0.5358	G=0.4642
gnomAD - Genomes	American	Sub	844	A=0.419	G=0.581
gnomAD - Genomes	Ashkenazi Jewish	Sub	290	A=0.483	G=0.517
1000Genomes	Global	Study-wide	5008	A=0.3490	G=0.6510
1000Genomes	African	Sub	1322	A=0.0726	G=0.9274
1000Genomes	East Asian	Sub	1008	A=0.3284	G=0.6716
1000Genomes	Europe	Sub	1006	A=0.5646	G=0.4354
1000Genomes	South Asian	Sub	978	A=0.447	G=0.553
1000Genomes	American	Sub	694	A=0.455	G=0.545
Genetic variation in the Estonian population	Estonian	Study-wide	4480	A=0.6018	G=0.3982
The Avon Longitudinal Study of Parents and Children	PARENT AND CHILD COHORT	Study-wide	3854	A=0.5355	G=0.4645
UK 10K study - Twins	TWIN COHORT	Study-wide	3708	A=0.5378	G=0.4622
KOREAN population from KRGDB	KOREAN	Study-wide	2930	A=0.3133	G=0.6867, T=0.0000
HapMap	Global	Study-wide	1892	A=0.3055	G=0.6945
HapMap	American	Sub	770	A=0.443	G=0.557
HapMap	African	Sub	692	A=0.092	G=0.908
HapMap	Asian	Sub	254	A=0.283	G=0.717
HapMap	Europe	Sub	176	A=0.574	G=0.426
Genome of the Netherlands Release 5	Genome of the Netherlands	Study-wide	998	A=0.560	G=0.440
Northern Sweden	ACPOP	Study-wide	600	A=0.595	G=0.405
SGDP_PRJ	Global	Study-wide	422	A=0.280	G=0.720
Qatari	Global	Study-wide	216	A=0.509	G=0.491
A Vietnamese Genetic Variation Database	Global	Study-wide	214	A=0.369	G=0.631
Siberian	Global	Study-wide	46	A=0.30	G=0.70
The Danish reference pan genome	Danish	Study-wide	40	A=0.53	G=0.47

## Sheet: rs9885928_frequency
Supplementary Table S2: MAF of rs9885928 in diverse populations
#Study	Population	Group	Samplesize	Ref Allele	Alt Allele
TopMed	Global	Study-wide	125568	A=0.617793	G=0.382207
ALFA	Total	Global	40404	A=0.47290	G=0.52710
ALFA	European	Sub	35358	A=0.46224	G=0.53776
ALFA	Latin American 2	Sub	4102	A=0.5378	G=0.4622
ALFA	Other	Sub	664	A=0.533	G=0.467
ALFA	African	Sub	192	A=0.792	G=0.208
ALFA	Latin American 1	Sub	68	A=0.54	G=0.46
ALFA	Asian	Sub	16	A=0.69	G=0.31
ALFA	South Asian	Sub	4	A=0.8	G=0.2
gnomAD - Genomes	Global	Study-wide	30904	A=0.58264	G=0.41736
gnomAD - Genomes	European	Sub	18612	A=0.44837	G=0.55163
gnomAD - Genomes	African	Sub	8586	A=0.8705	G=0.1295
gnomAD - Genomes	East Asian	Sub	1546	A=0.6818	G=0.3182
gnomAD - Genomes	Other	Sub	1056	A=0.4839	G=0.5161
gnomAD - Genomes	American	Sub	820	A=0.570	G=0.430
gnomAD - Genomes	Ashkenazi Jewish	Sub	284	A=0.546	G=0.454
1000Genomes	Global	Study-wide	5008	A=0.6609	G=0.3391
1000Genomes	African	Sub	1322	A=0.9259	G=0.0741
1000Genomes	East Asian	Sub	1008	A=0.6796	G=0.3204
1000Genomes	Europe	Sub	1006	A=0.4493	G=0.5507
1000Genomes	South Asian	Sub	978	A=0.573	G=0.427
1000Genomes	American	Sub	694	A=0.561	G=0.439
Genetic variation in the Estonian population	Estonian	Study-wide	4480	A=0.4254	G=0.5746
KOREAN population from KRGDB	KOREAN	Study-wide	2930	A=0.6942	G=0.3058, T=0.0000
HGDP-CEPH-db Supplement 1	Global	Study-wide	2084	A=0.5701	G=0.4299
HGDP-CEPH-db Supplement 1	Est_Asia	Sub	470	A=0.630	G=0.370
HGDP-CEPH-db Supplement 1	Central_South_Asia	Sub	414	A=0.522	G=0.478
HGDP-CEPH-db Supplement 1	Middle_Est	Sub	350	A=0.497	G=0.503
HGDP-CEPH-db Supplement 1	Europe	Sub	320	A=0.416	G=0.584
HGDP-CEPH-db Supplement 1	Africa	Sub	242	A=0.950	G=0.050
HGDP-CEPH-db Supplement 1	America	Sub	216	A=0.611	G=0.389
HGDP-CEPH-db Supplement 1	Oceania	Sub	72	A=0.10	G=0.90
HapMap	Global	Study-wide	1892	A=0.7051	G=0.2949
HapMap	American	Sub	770	A=0.579	G=0.421
HapMap	African	Sub	692	A=0.909	G=0.091
HapMap	Asian	Sub	254	A=0.728	G=0.272
HapMap	Europe	Sub	176	A=0.420	G=0.580
Korean Genome Project	KOREAN	Study-wide	1754	A=0.7206	G=0.2794
Genome of the Netherlands Release 5	Genome of the Netherlands	Study-wide	998	A=0.461	G=0.539
Northern Sweden	ACPOP	Study-wide	600	A=0.432	G=0.568
SGDP_PRJ	Global	Study-wide	372	A=0.323	G=0.677
Qatari	Global	Study-wide	216	A=0.509	G=0.491
The Danish reference pan genome	Danish	Study-wide	40	A=0.53	G=0.47
Siberian	Global	Study-wide	38	A=0.37	G=0.63

## Sheet: rs2303505_frequency
Supplementary Table S2: MAF of rs2303505 in diverse populations
#Study	Population	Group	Samplesize	Ref Allele	Alt Allele
TopMed	Global	Study-wide	125568	G=0.972342	T=0.027658
ALFA	Total	Global	107304	G=0.986124	T=0.013876
ALFA	European	Sub	90530	G=0.99101	T=0.00899
ALFA	Latin American 2	Sub	5442	G=0.9460	T=0.0540
ALFA	South Asian	Sub	4894	G=0.9677	T=0.0323
ALFA	African	Sub	3290	G=0.9666	T=0.0334
ALFA	Other	Sub	2324	G=0.9690	T=0.0310
ALFA	Latin American 1	Sub	562	G=0.982	T=0.018
ALFA	Asian	Sub	262	G=0.882	T=0.118
gnomAD - Genomes	Global	Study-wide	31384	G=0.97935	T=0.02065
gnomAD - Genomes	European	Sub	18900	G=0.99085	T=0.00915
gnomAD - Genomes	African	Sub	8702	G=0.9622	T=0.0378
gnomAD - Genomes	East Asian	Sub	1558	G=0.9435	T=0.0565
gnomAD - Genomes	Other	Sub	1086	G=0.9816	T=0.0184
gnomAD - Genomes	American	Sub	848	G=0.956	T=0.044
gnomAD - Genomes	Ashkenazi Jewish	Sub	290	G=0.997	T=0.003
1000Genomes	Global	Study-wide	5008	G=0.9511	T=0.0489
1000Genomes	African	Sub	1322	G=0.9592	T=0.0408
1000Genomes	East Asian	Sub	1008	G=0.9038	T=0.0962
1000Genomes	Europe	Sub	1006	G=0.9901	T=0.0099
1000Genomes	South Asian	Sub	978	G=0.926	T=0.074
1000Genomes	American	Sub	694	G=0.983	T=0.017
Genetic variation in the Estonian population	Estonian	Study-wide	4480	G=0.9960	T=0.0040
The Avon Longitudinal Study of Parents and Children	PARENT AND CHILD COHORT	Study-wide	3854	G=0.9922	T=0.0078
UK 10K study - Twins	TWIN COHORT	Study-wide	3708	G=0.9933	T=0.0067
KOREAN population from KRGDB	KOREAN	Study-wide	2928	G=0.8941	T=0.1059
HGDP-CEPH-db Supplement 1	Global	Study-wide	2084	G=0.9535	T=0.0465
HGDP-CEPH-db Supplement 1	Est_Asia	Sub	470	G=0.923	T=0.077
HGDP-CEPH-db Supplement 1	Central_South_Asia	Sub	414	G=0.944	T=0.056
HGDP-CEPH-db Supplement 1	Middle_Est	Sub	350	G=0.986	T=0.014
HGDP-CEPH-db Supplement 1	Europe	Sub	320	G=0.997	T=0.003
HGDP-CEPH-db Supplement 1	Africa	Sub	242	G=0.967	T=0.033
HGDP-CEPH-db Supplement 1	America	Sub	216	G=0.889	T=0.111
HGDP-CEPH-db Supplement 1	Oceania	Sub	72	G=1.00	T=0.00
Korean Genome Project	KOREAN	Study-wide	1832	G=0.8892	T=0.1108
HapMap	Global	Study-wide	1780	G=0.9416	T=0.0584
HapMap	African	Sub	686	G=0.953	T=0.047
HapMap	American	Sub	664	G=0.941	T=0.059
HapMap	Asian	Sub	254	G=0.874	T=0.126
HapMap	Europe	Sub	176	G=0.994	T=0.006
Genome of the Netherlands Release 5	Genome of the Netherlands	Study-wide	998	G=0.989	T=0.011
Northern Sweden	ACPOP	Study-wide	600	G=0.990	T=0.010
Medical Genome Project healthy controls from Spanish population	Spanish controls	Study-wide	534	G=0.983	T=0.017
Qatari	Global	Study-wide	216	G=0.972	T=0.028
A Vietnamese Genetic Variation Database	Global	Study-wide	214	G=0.893	T=0.107
SGDP_PRJ	Global	Study-wide	64	G=0.47	T=0.53
The Danish reference pan genome	Danish	Study-wide	40	G=0.97	T=0.03

## Sheet: rs363830_frequency
Supplementary Table S2: MAF of rs363830 in diverse populations
#Study	Population	Group	Samplesize	Ref Allele	Alt Allele
TopMed	Global	Study-wide	125568	C=0.968153	T=0.031847
ExAC	Global	Study-wide	121248	C=0.970358	T=0.029642
ExAC	Europe	Sub	73286	C=0.98509	T=0.01491
ExAC	Asian	Sub	25120	C=0.94534	T=0.05466
ExAC	American	Sub	11532	C=0.94043	T=0.05957
ExAC	African	Sub	10406	C=0.95906	T=0.04094
ExAC	Other	Sub	904	C=0.983	T=0.017
ALFA	Total	Global	93224	C=0.97979	T=0.02021
ALFA	European	Sub	78986	C=0.98367	T=0.01633
ALFA	Latin American 2	Sub	5404	C=0.9445	T=0.0555
ALFA	Other	Sub	4344	C=0.9703	T=0.0297
ALFA	African	Sub	3614	C=0.9668	T=0.0332
ALFA	Latin American 1	Sub	558	C=0.977	T=0.023
ALFA	Asian	Sub	260	C=0.881	T=0.119
ALFA	South Asian	Sub	58	C=0.98	T=0.02
gnomAD - Genomes	Global	Study-wide	31394	C=0.97582	T=0.02418
gnomAD - Genomes	European	Sub	18904	C=0.98588	T=0.01412
gnomAD - Genomes	African	Sub	8708	C=0.9606	T=0.0394
gnomAD - Genomes	East Asian	Sub	1558	C=0.9442	T=0.0558
gnomAD - Genomes	Other	Sub	1086	C=0.9779	T=0.0221
gnomAD - Genomes	American	Sub	848	C=0.956	T=0.044
gnomAD - Genomes	Ashkenazi Jewish	Sub	290	C=0.997	T=0.003
GO Exome Sequencing Project	Global	Study-wide	12988	C=0.97367	T=0.02633
GO Exome Sequencing Project	European American	Sub	8592	C=0.9828	T=0.0172
GO Exome Sequencing Project	African American	Sub	4396	C=0.9559	T=0.0441
1000Genomes	Global	Study-wide	5008	C=0.9491	T=0.0509
1000Genomes	African	Sub	1322	C=0.9584	T=0.0416
1000Genomes	East Asian	Sub	1008	C=0.9038	T=0.0962
1000Genomes	Europe	Sub	1006	C=0.9851	T=0.0149
1000Genomes	South Asian	Sub	978	C=0.926	T=0.074
1000Genomes	American	Sub	694	C=0.977	T=0.023
Genetic variation in the Estonian population	Estonian	Study-wide	4480	C=0.9940	T=0.0060
The Avon Longitudinal Study of Parents and Children	PARENT AND CHILD COHORT	Study-wide	3854	C=0.9862	T=0.0138
UK 10K study - Twins	TWIN COHORT	Study-wide	3708	C=0.9860	T=0.0140
KOREAN population from KRGDB	KOREAN	Study-wide	2930	C=0.8956	G=0.0000, T=0.1044
HapMap	Global	Study-wide	1890	C=0.9439	T=0.0561
HapMap	American	Sub	768	C=0.949	T=0.051
HapMap	African	Sub	692	C=0.951	T=0.049
HapMap	Asian	Sub	254	C=0.874	T=0.126
HapMap	Europe	Sub	176	C=0.994	T=0.006
Korean Genome Project	KOREAN	Study-wide	1832	C=0.8919	T=0.1081
Genome-wide autozygosity in Daghestan	Global	Study-wide	1136	C=0.9692	T=0.0308
Genome-wide autozygosity in Daghestan	Daghestan	Sub	628	C=0.978	T=0.022
Genome-wide autozygosity in Daghestan	Near_East	Sub	144	C=1.000	T=0.000
Genome-wide autozygosity in Daghestan	Central Asia	Sub	122	C=0.967	T=0.033
Genome-wide autozygosity in Daghestan	Europe	Sub	108	C=0.972	T=0.028
Genome-wide autozygosity in Daghestan	South Asian	Sub	98	C=0.89	T=0.11
Genome-wide autozygosity in Daghestan	Caucasus	Sub	36	C=0.92	T=0.08
Genome of the Netherlands Release 5	Genome of the Netherlands	Study-wide	998	C=0.985	T=0.015
A Vietnamese Genetic Variation Database	Global	Study-wide	616	C=0.878	T=0.122
Northern Sweden	ACPOP	Study-wide	600	C=0.983	T=0.017
Medical Genome Project healthy controls from Spanish population	Spanish controls	Study-wide	534	C=0.976	T=0.024
FINRISK	Finnish from FINRISK project	Study-wide	304	C=0.987	T=0.013
Qatari	Global	Study-wide	216	C=0.972	T=0.028
SGDP_PRJ	Global	Study-wide	64	C=0.47	T=0.53
The Danish reference pan genome	Danish	Study-wide	40	C=0.97	T=0.03

## Sheet: rs363838_frequency
Supplementary Table S2: MAF of rs363838 in diverse populations
#Study	Population	Group	Samplesize	Ref Allele	Alt Allele
gnomAD - Exomes	Global	Study-wide	250906	T=0.973488	G=0.026512
gnomAD - Exomes	European	Sub	134906	T=0.989919	G=0.010081
gnomAD - Exomes	Asian	Sub	48996	T=0.94726	G=0.05274
gnomAD - Exomes	American	Sub	34576	T=0.94736	G=0.05264
gnomAD - Exomes	African	Sub	16252	T=0.96105	G=0.03895
gnomAD - Exomes	Ashkenazi Jewish	Sub	10054	T=0.98956	G=0.01044
gnomAD - Exomes	Other	Sub	6122	T=0.9755	G=0.0245
TopMed	Global	Study-wide	125568	T=0.972350	G=0.027650
ExAC	Global	Study-wide	121274	T=0.973160	G=0.026840
ExAC	Europe	Sub	73274	T=0.98956	G=0.01044
ExAC	Asian	Sub	25148	T=0.94544	G=0.05456
ExAC	American	Sub	11568	T=0.94087	G=0.05913
ExAC	African	Sub	10376	T=0.95962	G=0.04038
ExAC	Other	Sub	908	T=0.983	G=0.017
ALFA	Total	Global	87578	T=0.98519	G=0.01481
ALFA	European	Sub	73370	T=0.98983	G=0.01017
ALFA	Latin American 2	Sub	5412	T=0.9473	G=0.0527
ALFA	Other	Sub	4306	T=0.9745	G=0.0255
ALFA	African	Sub	3614	T=0.9685	G=0.0315
ALFA	Latin American 1	Sub	558	T=0.982	G=0.018
ALFA	Asian	Sub	260	T=0.881	G=0.119
ALFA	South Asian	Sub	58	T=0.98	G=0.02
gnomAD - Genomes	Global	Study-wide	31384	T=0.97926	G=0.02074
gnomAD - Genomes	European	Sub	18894	T=0.99084	G=0.00916
gnomAD - Genomes	African	Sub	8706	T=0.9619	G=0.0381
gnomAD - Genomes	East Asian	Sub	1558	T=0.9435	G=0.0565
gnomAD - Genomes	Other	Sub	1088	T=0.9816	G=0.0184
gnomAD - Genomes	American	Sub	848	T=0.956	G=0.044
gnomAD - Genomes	Ashkenazi Jewish	Sub	290	T=0.997	G=0.003
GO Exome Sequencing Project	Global	Study-wide	12988	T=0.97890	G=0.02110
GO Exome Sequencing Project	European American	Sub	8592	T=0.9901	G=0.0099
GO Exome Sequencing Project	African American	Sub	4396	T=0.9570	G=0.0430
1000Genomes	Global	Study-wide	5008	T=0.9509	G=0.0491
1000Genomes	African	Sub	1322	T=0.9584	G=0.0416
1000Genomes	East Asian	Sub	1008	T=0.9038	G=0.0962
1000Genomes	Europe	Sub	1006	T=0.9901	G=0.0099
1000Genomes	South Asian	Sub	978	T=0.926	G=0.074
1000Genomes	American	Sub	694	T=0.983	G=0.017
Genetic variation in the Estonian population	Estonian	Study-wide	4480	T=0.9960	G=0.0040
The Avon Longitudinal Study of Parents and Children	PARENT AND CHILD COHORT	Study-wide	3854	T=0.9922	G=0.0078
UK 10K study - Twins	TWIN COHORT	Study-wide	3708	T=0.9933	G=0.0067
KOREAN population from KRGDB	KOREAN	Study-wide	2930	T=0.8949	G=0.1051
Korean Genome Project	KOREAN	Study-wide	1832	T=0.8892	G=0.1108
HapMap	Global	Study-wide	1786	T=0.9412	G=0.0588
HapMap	African	Sub	692	T=0.951	G=0.049
HapMap	American	Sub	664	T=0.943	G=0.057
HapMap	Asian	Sub	254	T=0.874	G=0.126
HapMap	Europe	Sub	176	T=0.994	G=0.006
Genome of the Netherlands Release 5	Genome of the Netherlands	Study-wide	998	T=0.989	G=0.011
A Vietnamese Genetic Variation Database	Global	Study-wide	616	T=0.880	G=0.120
Northern Sweden	ACPOP	Study-wide	600	T=0.990	G=0.010
Medical Genome Project healthy controls from Spanish population	Spanish controls	Study-wide	534	T=0.979	G=0.021
FINRISK	Finnish from FINRISK project	Study-wide	304	T=0.987	G=0.013
Qatari	Global	Study-wide	216	T=0.972	G=0.028
SGDP_PRJ	Global	Study-wide	64	T=0.47	G=0.53
The Danish reference pan genome	Danish	Study-wide	40	T=0.97	G=0.03

## Sheet: rs1078107_frequency
Supplementary Table S2: MAF of rs1078107 in diverse populations
#Study	Population	Group	Samplesize	Ref Allele	Alt Allele
TopMed	Global	Study-wide	125568	T=0.981667	C=0.018333
ALFA	Total	Global	73938	T=0.98679	C=0.01321
ALFA	European	Sub	62860	T=0.99508	C=0.00492
ALFA	Latin American 2	Sub	5334	T=0.8986	C=0.1014
ALFA	African	Sub	2982	T=0.9866	C=0.0134
ALFA	Other	Sub	1968	T=0.9649	C=0.0351
ALFA	Latin American 1	Sub	540	T=0.989	C=0.011
ALFA	Asian	Sub	196	T=0.954	C=0.046
ALFA	South Asian	Sub	58	T=0.95	C=0.05
gnomAD - Genomes	Global	Study-wide	31374	T=0.99015	C=0.00985
gnomAD - Genomes	European	Sub	18888	T=0.99725	C=0.00275
gnomAD - Genomes	African	Sub	8706	T=0.9868	C=0.0132
gnomAD - Genomes	East Asian	Sub	1556	T=0.9614	C=0.0386
gnomAD - Genomes	Other	Sub	1086	T=0.9908	C=0.0092
gnomAD - Genomes	American	Sub	848	T=0.929	C=0.071
gnomAD - Genomes	Ashkenazi Jewish	Sub	290	T=0.959	C=0.041
1000Genomes	Global	Study-wide	5008	T=0.9659	C=0.0341
1000Genomes	African	Sub	1322	T=0.9826	C=0.0174
1000Genomes	East Asian	Sub	1008	T=0.9435	C=0.0565
1000Genomes	Europe	Sub	1006	T=0.9960	C=0.0040
1000Genomes	South Asian	Sub	978	T=0.971	C=0.029
1000Genomes	American	Sub	694	T=0.915	C=0.085
Genetic variation in the Estonian population	Estonian	Study-wide	4480	T=0.9984	C=0.0016
The Avon Longitudinal Study of Parents and Children	PARENT AND CHILD COHORT	Study-wide	3854	T=0.9953	C=0.0047
UK 10K study - Twins	TWIN COHORT	Study-wide	3708	T=0.9954	C=0.0046
KOREAN population from KRGDB	KOREAN	Study-wide	2922	T=0.9374	C=0.0626
HapMap	Global	Study-wide	1786	T=0.9675	C=0.0325
HapMap	African	Sub	692	T=0.977	C=0.023
HapMap	American	Sub	664	T=0.973	C=0.027
HapMap	Asian	Sub	254	T=0.913	C=0.087
HapMap	Europe	Sub	176	T=0.989	C=0.011
Genome of the Netherlands Release 5	Genome of the Netherlands	Study-wide	998	T=0.997	C=0.003
Northern Sweden	ACPOP	Study-wide	600	T=0.993	C=0.007
Qatari	Global	Study-wide	216	T=0.963	C=0.037
A Vietnamese Genetic Variation Database	Global	Study-wide	216	T=0.977	C=0.023
SGDP_PRJ	Global	Study-wide	74	T=0.45	C=0.55
Siberian	Global	Study-wide	4	T=0.5	C=0.5

## Sheet: rs16972291_frequency
Supplementary Table S2: MAF of rs16972291 in diverse populations
#Study	Population	Group	Samplesize	Ref Allele	Alt Allele
TopMed	Global	Study-wide	125568	T=0.986900	C=0.013100
ALFA	Total	Global	81686	T=0.98686	C=0.01314
ALFA	European	Sub	68218	T=0.99550	C=0.00450
ALFA	Latin American 2	Sub	7346	T=0.9134	C=0.0866
ALFA	Other	Sub	2586	T=0.9629	C=0.0371
ALFA	African	Sub	2538	T=0.9945	C=0.0055
ALFA	Latin American 1	Sub	688	T=0.988	C=0.012
ALFA	Asian	Sub	240	T=0.967	C=0.033
ALFA	South Asian	Sub	70	T=0.94	C=0.06
gnomAD - Genomes	Global	Study-wide	31402	T=0.99369	C=0.00631
gnomAD - Genomes	European	Sub	18906	T=0.99741	C=0.00259
gnomAD - Genomes	African	Sub	8714	T=0.9955	C=0.0045
gnomAD - Genomes	East Asian	Sub	1560	T=0.9788	C=0.0212
gnomAD - Genomes	Other	Sub	1086	T=0.9908	C=0.0092
gnomAD - Genomes	American	Sub	846	T=0.933	C=0.067
gnomAD - Genomes	Ashkenazi Jewish	Sub	290	T=0.966	C=0.034
1000Genomes	Global	Study-wide	5008	T=0.9744	C=0.0256
1000Genomes	African	Sub	1322	T=0.9970	C=0.0030
1000Genomes	East Asian	Sub	1008	T=0.9613	C=0.0387
1000Genomes	Europe	Sub	1006	T=0.9980	C=0.0020
1000Genomes	South Asian	Sub	978	T=0.972	C=0.028
1000Genomes	American	Sub	694	T=0.919	C=0.081
Genetic variation in the Estonian population	Estonian	Study-wide	4480	T=0.9984	C=0.0016
The Avon Longitudinal Study of Parents and Children	PARENT AND CHILD COHORT	Study-wide	3854	T=0.9956	C=0.0044
UK 10K study - Twins	TWIN COHORT	Study-wide	3708	T=0.9965	C=0.0035
KOREAN population from KRGDB	KOREAN	Study-wide	2922	T=0.9562	C=0.0438
Korean Genome Project	KOREAN	Study-wide	1832	T=0.9471	C=0.0529
HapMap	Global	Study-wide	1304	T=0.9755	C=0.0245
HapMap	American	Sub	762	T=0.979	C=0.021
HapMap	African	Sub	296	T=0.997	C=0.003
HapMap	Asian	Sub	246	T=0.939	C=0.061
Genome-wide autozygosity in Daghestan	Global	Study-wide	1034	T=0.9720	C=0.0280
Genome-wide autozygosity in Daghestan	Daghestan	Sub	590	T=0.988	C=0.012
Genome-wide autozygosity in Daghestan	Near_East	Sub	128	T=0.977	C=0.023
Genome-wide autozygosity in Daghestan	Central Asia	Sub	120	T=0.933	C=0.067
Genome-wide autozygosity in Daghestan	South Asian	Sub	96	T=0.99	C=0.01
Genome-wide autozygosity in Daghestan	Europe	Sub	64	T=0.84	C=0.16
Genome-wide autozygosity in Daghestan	Caucasus	Sub	36	T=1.00	C=0.00
Genome of the Netherlands Release 5	Genome of the Netherlands	Study-wide	998	T=0.997	C=0.003
Chileans	Chilean	Study-wide	626	T=0.904	C=0.096
Northern Sweden	ACPOP	Study-wide	600	T=0.993	C=0.007
Qatari	Global	Study-wide	216	T=0.968	C=0.032
A Vietnamese Genetic Variation Database	Global	Study-wide	214	T=0.981	C=0.019
SGDP_PRJ	Global	Study-wide	64	T=0.42	C=0.58
Siberian	Global	Study-wide	4	T=0.5	C=0.5
